# Supplementary material for: Stick or Switch: A Selection Heuristic Predicts when People Take the Perspective of Others or Communicate Egocentrically
Source: PLoS One. 2016 Jul 20;11(7):e0159570. doi: 10.1371/journal.pone.0159570 (PMC4954652; doi:10.1371/journal.pone.0159570)
Supplement: S1 Dataset — (CSV) [file pone.0159570.s004.csv]

Participant	age	Gender	Item	Choice	Choice.n	Personal_YES	Addressee_YES	Category	Category.n	Category.c
1	63	1	A	Allocentric	1	1	1	Descriptions Equal	2	0.1687
1	63	1	B	Allocentric	1	1	1	Descriptions Equal	2	0.1687
1	63	1	C	Egocentric	0	0	1	Addressee Superior	3	1.1687
1	63	1	D	Egocentric	0	1	1	Descriptions Equal	2	0.1687
1	63	1	E	Egocentric	0	1	1	Descriptions Equal	2	0.1687
1	63	1	F	Egocentric	0	1	1	Descriptions Equal	2	0.1687
1	63	1	G	Allocentric	1	1	1	Descriptions Equal	2	0.1687
1	63	1	H	Allocentric	1	1	1	Descriptions Equal	2	0.1687
1	63	1	I	Egocentric	0	1	1	Descriptions Equal	2	0.1687
1	63	1	J	Allocentric	1	1	1	Descriptions Equal	2	0.1687
1	63	1	K	Allocentric	1	1	1	Descriptions Equal	2	0.1687
1	63	1	L	Allocentric	1	1	1	Descriptions Equal	2	0.1687
1	63	1	M	Allocentric	1	1	1	Descriptions Equal	2	0.1687
1	63	1	N	Egocentric	0	1	1	Descriptions Equal	2	0.1687
1	63	1	O	Allocentric	1	1	1	Descriptions Equal	2	0.1687
1	63	1	P	Egocentric	0	1	1	Descriptions Equal	2	0.1687
1	63	1	Q	Egocentric	0	1	1	Descriptions Equal	2	0.1687
1	63	1	R	Egocentric	0	1	1	Descriptions Equal	2	0.1687
2	63	0	A	Egocentric	0	1	1	Descriptions Equal	2	0.1687
2	63	0	B	Egocentric	0	1	0	Personal Superior	1	-0.8313
2	63	0	C	Egocentric	0	1	1	Descriptions Equal	2	0.1687
2	63	0	D	Egocentric	0	1	0	Personal Superior	1	-0.8313
2	63	0	E	Egocentric	0	1	1	Descriptions Equal	2	0.1687
2	63	0	F	Egocentric	0	1	0	Personal Superior	1	-0.8313
2	63	0	G	Egocentric	0	1	0	Personal Superior	1	-0.8313
2	63	0	H	Egocentric	0	0	1	Addressee Superior	3	1.1687
2	63	0	I	Egocentric	0	1	0	Personal Superior	1	-0.8313
2	63	0	J	Egocentric	0	1	0	Personal Superior	1	-0.8313
2	63	0	K	Egocentric	0	0	1	Addressee Superior	3	1.1687
2	63	0	L	Egocentric	0	1	0	Personal Superior	1	-0.8313
2	63	0	M	Egocentric	0	1	1	Descriptions Equal	2	0.1687
2	63	0	N	Egocentric	0	1	1	Descriptions Equal	2	0.1687
2	63	0	O	Egocentric	0	1	1	Descriptions Equal	2	0.1687
2	63	0	P	Egocentric	0	1	0	Personal Superior	1	-0.8313
2	63	0	Q	Egocentric	0	1	0	Personal Superior	1	-0.8313
2	63	0	R	Egocentric	0	1	1	Descriptions Equal	2	0.1687
3	63	1	A	Egocentric	0	1	0	Personal Superior	1	-0.8313
3	63	1	B	Allocentric	1	1	1	Descriptions Equal	2	0.1687
3	63	1	C	Egocentric	0	1	0	Personal Superior	1	-0.8313
3	63	1	D	Allocentric	1	1	1	Descriptions Equal	2	0.1687
3	63	1	E	Egocentric	0	1	0	Personal Superior	1	-0.8313
3	63	1	F	Egocentric	0	1	1	Descriptions Equal	2	0.1687
3	63	1	G	Egocentric	0	0	1	Addressee Superior	3	1.1687
3	63	1	H	Allocentric	1	0	1	Addressee Superior	3	1.1687
3	63	1	I	Egocentric	0	1	0	Personal Superior	1	-0.8313
3	63	1	J	Egocentric	0	1	0	Personal Superior	1	-0.8313
3	63	1	K	Allocentric	1	0	1	Addressee Superior	3	1.1687
3	63	1	L	Allocentric	1	1	0	Personal Superior	1	-0.8313
3	63	1	M	Egocentric	0	1	0	Personal Superior	1	-0.8313
3	63	1	N	Egocentric	0	1	0	Personal Superior	1	-0.8313
3	63	1	O	Egocentric	0	1	0	Personal Superior	1	-0.8313
3	63	1	P	Allocentric	1	0	1	Addressee Superior	3	1.1687
3	63	1	Q	Allocentric	1	0	1	Addressee Superior	3	1.1687
3	63	1	R	Egocentric	0	1	0	Personal Superior	1	-0.8313
4	66	0	A	Egocentric	0	1	1	Descriptions Equal	2	0.1687
4	66	0	B	Egocentric	0	0	1	Addressee Superior	3	1.1687
4	66	0	C	Egocentric	0	1	1	Descriptions Equal	2	0.1687
4	66	0	D	Allocentric	1	1	1	Descriptions Equal	2	0.1687
4	66	0	E	Allocentric	1	0	1	Addressee Superior	3	1.1687
4	66	0	F	Egocentric	0	1	1	Descriptions Equal	2	0.1687
4	66	0	G	Egocentric	0	1	1	Descriptions Equal	2	0.1687
4	66	0	H	Egocentric	0	1	1	Descriptions Equal	2	0.1687
4	66	0	I	Egocentric	0	1	1	Descriptions Equal	2	0.1687
4	66	0	J	Egocentric	0	1	0	Personal Superior	1	-0.8313
4	66	0	K	Allocentric	1	0	1	Addressee Superior	3	1.1687
4	66	0	L	Egocentric	0	1	0	Personal Superior	1	-0.8313
4	66	0	M	Egocentric	0	1	1	Descriptions Equal	2	0.1687
4	66	0	N	Egocentric	0	1	1	Descriptions Equal	2	0.1687
4	66	0	O	Egocentric	0	0	0	Descriptions Equal	2	0.1687
4	66	0	P	Egocentric	0	1	1	Descriptions Equal	2	0.1687
4	66	0	Q	Allocentric	1	1	1	Descriptions Equal	2	0.1687
4	66	0	R	Egocentric	0	0	1	Addressee Superior	3	1.1687
5	52	0	A	Allocentric	1	1	0	Personal Superior	1	-0.8313
5	52	0	B	Egocentric	0	1	1	Descriptions Equal	2	0.1687
5	52	0	C	Allocentric	1	0	1	Addressee Superior	3	1.1687
5	52	0	D	Egocentric	0	1	0	Personal Superior	1	-0.8313
5	52	0	E	Allocentric	1	0	1	Addressee Superior	3	1.1687
5	52	0	F	Egocentric	0	1	1	Descriptions Equal	2	0.1687
5	52	0	G	Egocentric	0	0	0	Descriptions Equal	2	0.1687
5	52	0	H	Allocentric	1	1	1	Descriptions Equal	2	0.1687
5	52	0	I	Allocentric	1	0	0	Descriptions Equal	2	0.1687
5	52	0	J	Egocentric	0	1	1	Descriptions Equal	2	0.1687
5	52	0	K	Egocentric	0	0	0	Descriptions Equal	2	0.1687
5	52	0	L	Allocentric	1	1	1	Descriptions Equal	2	0.1687
5	52	0	M	Egocentric	0	1	1	Descriptions Equal	2	0.1687
5	52	0	N	Egocentric	0	1	0	Personal Superior	1	-0.8313
5	52	0	O	Allocentric	1	0	0	Descriptions Equal	2	0.1687
5	52	0	P	Egocentric	0	0	0	Descriptions Equal	2	0.1687
5	52	0	Q	Allocentric	1	1	1	Descriptions Equal	2	0.1687
5	52	0	R	Egocentric	0	1	0	Personal Superior	1	-0.8313
6	52	1	A	Egocentric	0	1	0	Personal Superior	1	-0.8313
6	52	1	B	Allocentric	1	0	0	Descriptions Equal	2	0.1687
6	52	1	C	Egocentric	0	1	0	Personal Superior	1	-0.8313
6	52	1	D	Allocentric	1	1	0	Personal Superior	1	-0.8313
6	52	1	E	Egocentric	0	1	1	Descriptions Equal	2	0.1687
6	52	1	F	Allocentric	1	1	1	Descriptions Equal	2	0.1687
6	52	1	G	Allocentric	1	0	0	Descriptions Equal	2	0.1687
6	52	1	H	Allocentric	1	1	1	Descriptions Equal	2	0.1687
6	52	1	I	Allocentric	1	1	0	Personal Superior	1	-0.8313
6	52	1	J	Egocentric	0	1	1	Descriptions Equal	2	0.1687
6	52	1	K	Egocentric	0	0	0	Descriptions Equal	2	0.1687
6	52	1	L	Egocentric	0	1	1	Descriptions Equal	2	0.1687
6	52	1	M	Allocentric	1	1	1	Descriptions Equal	2	0.1687
6	52	1	N	Allocentric	1	1	1	Descriptions Equal	2	0.1687
6	52	1	O	Egocentric	0	1	1	Descriptions Equal	2	0.1687
6	52	1	P	Egocentric	0	1	1	Descriptions Equal	2	0.1687
6	52	1	Q	Allocentric	1	1	1	Descriptions Equal	2	0.1687
6	52	1	R	Egocentric	0	1	0	Personal Superior	1	-0.8313
7	59	0	A	Egocentric	0	1	0	Personal Superior	1	-0.8313
7	59	0	B	Egocentric	0	1	1	Descriptions Equal	2	0.1687
7	59	0	C	Egocentric	0	1	1	Descriptions Equal	2	0.1687
7	59	0	D	Egocentric	0	1	1	Descriptions Equal	2	0.1687
7	59	0	E	Egocentric	0	1	1	Descriptions Equal	2	0.1687
7	59	0	F	Egocentric	0	1	0	Personal Superior	1	-0.8313
7	59	0	G	Egocentric	0	1	0	Personal Superior	1	-0.8313
7	59	0	H	Egocentric	0	1	1	Descriptions Equal	2	0.1687
7	59	0	I	Egocentric	0	1	1	Descriptions Equal	2	0.1687
7	59	0	J	Egocentric	0	1	1	Descriptions Equal	2	0.1687
7	59	0	K	Allocentric	1	1	1	Descriptions Equal	2	0.1687
7	59	0	L	Egocentric	0	1	1	Descriptions Equal	2	0.1687
7	59	0	M	Egocentric	0	1	1	Descriptions Equal	2	0.1687
7	59	0	N	Allocentric	1	1	1	Descriptions Equal	2	0.1687
7	59	0	O	Allocentric	1	1	1	Descriptions Equal	2	0.1687
7	59	0	P	Egocentric	0	1	0	Personal Superior	1	-0.8313
7	59	0	Q	Egocentric	0	1	1	Descriptions Equal	2	0.1687
7	59	0	R	Egocentric	0	1	1	Descriptions Equal	2	0.1687
8	58	1	A	Egocentric	0	1	0	Personal Superior	1	-0.8313
8	58	1	B	Egocentric	0	1	1	Descriptions Equal	2	0.1687
8	58	1	C	Allocentric	1	1	1	Descriptions Equal	2	0.1687
8	58	1	D	Egocentric	0	1	1	Descriptions Equal	2	0.1687
8	58	1	E	Egocentric	0	1	0	Personal Superior	1	-0.8313
8	58	1	F	Egocentric	0	1	1	Descriptions Equal	2	0.1687
8	58	1	G	Egocentric	0	1	0	Personal Superior	1	-0.8313
8	58	1	H	Egocentric	0	1	1	Descriptions Equal	2	0.1687
8	58	1	I	Egocentric	0	1	1	Descriptions Equal	2	0.1687
8	58	1	J	Egocentric	0	1	1	Descriptions Equal	2	0.1687
8	58	1	K	Egocentric	0	1	1	Descriptions Equal	2	0.1687
8	58	1	L	Allocentric	1	1	1	Descriptions Equal	2	0.1687
8	58	1	M	Egocentric	0	1	1	Descriptions Equal	2	0.1687
8	58	1	N	Egocentric	0	1	1	Descriptions Equal	2	0.1687
8	58	1	O	Egocentric	0	1	0	Personal Superior	1	-0.8313
8	58	1	P	Egocentric	0	1	1	Descriptions Equal	2	0.1687
8	58	1	Q	Egocentric	0	1	1	Descriptions Equal	2	0.1687
8	58	1	R	Egocentric	0	1	1	Descriptions Equal	2	0.1687
9	64	0	A	Allocentric	1	0	0	Descriptions Equal	2	0.1687
9	64	0	B	Egocentric	0	1	0	Personal Superior	1	-0.8313
9	64	0	C	Egocentric	0	1	1	Descriptions Equal	2	0.1687
9	64	0	D	Egocentric	0	1	1	Descriptions Equal	2	0.1687
9	64	0	E	Egocentric	0	1	0	Personal Superior	1	-0.8313
9	64	0	F	Egocentric	0	1	0	Personal Superior	1	-0.8313
9	64	0	G	Egocentric	0	1	0	Personal Superior	1	-0.8313
9	64	0	H	Egocentric	0	1	0	Personal Superior	1	-0.8313
9	64	0	I	Egocentric	0	0	0	Descriptions Equal	2	0.1687
9	64	0	J	Egocentric	0	1	0	Personal Superior	1	-0.8313
9	64	0	K	Allocentric	1	0	1	Addressee Superior	3	1.1687
9	64	0	L	Egocentric	0	1	1	Descriptions Equal	2	0.1687
9	64	0	M	Allocentric	1	1	1	Descriptions Equal	2	0.1687
9	64	0	N	Egocentric	0	1	1	Descriptions Equal	2	0.1687
9	64	0	O	Egocentric	0	1	1	Descriptions Equal	2	0.1687
9	64	0	P	Egocentric	0	0	0	Descriptions Equal	2	0.1687
9	64	0	Q	Egocentric	0	1	0	Personal Superior	1	-0.8313
9	64	0	R	Egocentric	0	1	0	Personal Superior	1	-0.8313
10	73	0	A	Allocentric	1	0	0	Descriptions Equal	2	0.1687
10	73	0	B	Allocentric	1	1	0	Personal Superior	1	-0.8313
10	73	0	C	Allocentric	1	1	1	Descriptions Equal	2	0.1687
10	73	0	D	Allocentric	1	1	1	Descriptions Equal	2	0.1687
10	73	0	E	Egocentric	0	0	0	Descriptions Equal	2	0.1687
10	73	0	F	Allocentric	1	1	1	Descriptions Equal	2	0.1687
10	73	0	G	Egocentric	0	0	0	Descriptions Equal	2	0.1687
10	73	0	H	Allocentric	1	1	1	Descriptions Equal	2	0.1687
10	73	0	I	Allocentric	1	0	0	Descriptions Equal	2	0.1687
10	73	0	J	Egocentric	0	1	0	Personal Superior	1	-0.8313
10	73	0	K	Egocentric	0	0	0	Descriptions Equal	2	0.1687
10	73	0	L	Egocentric	0	0	1	Addressee Superior	3	1.1687
10	73	0	M	Allocentric	1	1	1	Descriptions Equal	2	0.1687
10	73	0	N	Allocentric	1	1	1	Descriptions Equal	2	0.1687
10	73	0	O	Egocentric	0	0	0	Descriptions Equal	2	0.1687
10	73	0	P	Allocentric	1	1	1	Descriptions Equal	2	0.1687
10	73	0	Q	Allocentric	1	1	1	Descriptions Equal	2	0.1687
10	73	0	R	Allocentric	1	1	1	Descriptions Equal	2	0.1687
11	57	1	A	Egocentric	0	1	1	Descriptions Equal	2	0.1687
11	57	1	B	Allocentric	1	1	0	Personal Superior	1	-0.8313
11	57	1	C	Egocentric	0	1	0	Personal Superior	1	-0.8313
11	57	1	D	Egocentric	0	1	0	Personal Superior	1	-0.8313
11	57	1	E	Allocentric	1	1	1	Descriptions Equal	2	0.1687
11	57	1	F	Egocentric	0	1	0	Personal Superior	1	-0.8313
11	57	1	G	Egocentric	0	0	0	Descriptions Equal	2	0.1687
11	57	1	H	Egocentric	0	1	1	Descriptions Equal	2	0.1687
11	57	1	I	Egocentric	0	1	0	Personal Superior	1	-0.8313
11	57	1	J	Egocentric	0	1	1	Descriptions Equal	2	0.1687
11	57	1	K	Egocentric	0	1	0	Personal Superior	1	-0.8313
11	57	1	L	Egocentric	0	1	1	Descriptions Equal	2	0.1687
11	57	1	M	Allocentric	1	1	1	Descriptions Equal	2	0.1687
11	57	1	N	Allocentric	1	1	1	Descriptions Equal	2	0.1687
11	57	1	O	Egocentric	0	1	1	Descriptions Equal	2	0.1687
11	57	1	P	Egocentric	0	1	1	Descriptions Equal	2	0.1687
11	57	1	Q	Egocentric	0	1	0	Personal Superior	1	-0.8313
11	57	1	R	Egocentric	0	1	0	Personal Superior	1	-0.8313
12	53	0	A	Allocentric	1	1	1	Descriptions Equal	2	0.1687
12	53	0	B	Allocentric	1	0	1	Addressee Superior	3	1.1687
12	53	0	C	Egocentric	0	1	1	Descriptions Equal	2	0.1687
12	53	0	D	Allocentric	1	1	1	Descriptions Equal	2	0.1687
12	53	0	E	Egocentric	0	1	1	Descriptions Equal	2	0.1687
12	53	0	F	Egocentric	0	1	1	Descriptions Equal	2	0.1687
12	53	0	G	Egocentric	0	1	0	Personal Superior	1	-0.8313
12	53	0	H	Egocentric	0	1	1	Descriptions Equal	2	0.1687
12	53	0	I	Allocentric	1	1	1	Descriptions Equal	2	0.1687
12	53	0	J	Egocentric	0	1	1	Descriptions Equal	2	0.1687
12	53	0	K	Egocentric	0	1	1	Descriptions Equal	2	0.1687
12	53	0	L	Allocentric	1	0	1	Addressee Superior	3	1.1687
12	53	0	M	Allocentric	1	1	1	Descriptions Equal	2	0.1687
12	53	0	N	Egocentric	0	1	1	Descriptions Equal	2	0.1687
12	53	0	O	Egocentric	0	1	1	Descriptions Equal	2	0.1687
12	53	0	P	Allocentric	1	1	1	Descriptions Equal	2	0.1687
12	53	0	Q	Allocentric	1	1	1	Descriptions Equal	2	0.1687
12	53	0	R	Allocentric	1	1	1	Descriptions Equal	2	0.1687
13	67	0	A	Egocentric	0	1	1	Descriptions Equal	2	0.1687
13	67	0	B	Allocentric	1	1	1	Descriptions Equal	2	0.1687
13	67	0	C	Egocentric	0	1	0	Personal Superior	1	-0.8313
13	67	0	D	Egocentric	0	1	0	Personal Superior	1	-0.8313
13	67	0	E	Egocentric	0	1	1	Descriptions Equal	2	0.1687
13	67	0	F	Egocentric	0	1	0	Personal Superior	1	-0.8313
13	67	0	G	Egocentric	0	0	0	Descriptions Equal	2	0.1687
13	67	0	H	Egocentric	0	1	1	Descriptions Equal	2	0.1687
13	67	0	I	Egocentric	0	1	0	Personal Superior	1	-0.8313
13	67	0	J	Egocentric	0	1	1	Descriptions Equal	2	0.1687
13	67	0	K	Egocentric	0	1	1	Descriptions Equal	2	0.1687
13	67	0	L	Egocentric	0	1	1	Descriptions Equal	2	0.1687
13	67	0	M	Allocentric	1	1	0	Personal Superior	1	-0.8313
13	67	0	N	Egocentric	0	1	1	Descriptions Equal	2	0.1687
13	67	0	O	Allocentric	1	1	1	Descriptions Equal	2	0.1687
13	67	0	P	Egocentric	0	1	1	Descriptions Equal	2	0.1687
13	67	0	Q	Egocentric	0	1	0	Personal Superior	1	-0.8313
13	67	0	R	Egocentric	0	1	0	Personal Superior	1	-0.8313
14	53	0	A	Egocentric	0	1	1	Descriptions Equal	2	0.1687
14	53	0	B	Egocentric	0	1	1	Descriptions Equal	2	0.1687
14	53	0	C	Allocentric	1	1	1	Descriptions Equal	2	0.1687
14	53	0	D	Egocentric	0	0	1	Addressee Superior	3	1.1687
14	53	0	E	Allocentric	1	0	1	Addressee Superior	3	1.1687
14	53	0	F	Egocentric	0	0	1	Addressee Superior	3	1.1687
14	53	0	G	Egocentric	0	1	1	Descriptions Equal	2	0.1687
14	53	0	H	Allocentric	1	0	1	Addressee Superior	3	1.1687
14	53	0	I	Allocentric	1	1	1	Descriptions Equal	2	0.1687
14	53	0	J	Allocentric	1	0	1	Addressee Superior	3	1.1687
14	53	0	K	Egocentric	0	1	1	Descriptions Equal	2	0.1687
14	53	0	L	Egocentric	0	1	1	Descriptions Equal	2	0.1687
14	53	0	M	Allocentric	1	1	1	Descriptions Equal	2	0.1687
14	53	0	N	Egocentric	0	1	1	Descriptions Equal	2	0.1687
14	53	0	O	Allocentric	1	0	1	Addressee Superior	3	1.1687
14	53	0	P	Egocentric	0	1	1	Descriptions Equal	2	0.1687
14	53	0	Q	Egocentric	0	1	1	Descriptions Equal	2	0.1687
14	53	0	R	Allocentric	1	1	1	Descriptions Equal	2	0.1687
15	64	0	A	Allocentric	1	0	1	Addressee Superior	3	1.1687
15	64	0	B	Egocentric	0	1	1	Descriptions Equal	2	0.1687
15	64	0	C	Egocentric	0	1	0	Personal Superior	1	-0.8313
15	64	0	D	Egocentric	0	1	1	Descriptions Equal	2	0.1687
15	64	0	E	Allocentric	1	1	1	Descriptions Equal	2	0.1687
15	64	0	F	Egocentric	0	1	1	Descriptions Equal	2	0.1687
15	64	0	G	Allocentric	1	1	0	Personal Superior	1	-0.8313
15	64	0	H	Egocentric	0	1	0	Personal Superior	1	-0.8313
15	64	0	I	Egocentric	0	0	0	Descriptions Equal	2	0.1687
15	64	0	J	Egocentric	0	1	0	Personal Superior	1	-0.8313
15	64	0	K	Egocentric	0	1	1	Descriptions Equal	2	0.1687
15	64	0	L	Allocentric	1	1	1	Descriptions Equal	2	0.1687
15	64	0	M	Egocentric	0	1	0	Personal Superior	1	-0.8313
15	64	0	N	Allocentric	1	1	1	Descriptions Equal	2	0.1687
15	64	0	O	Egocentric	0	0	1	Addressee Superior	3	1.1687
15	64	0	P	Egocentric	0	1	0	Personal Superior	1	-0.8313
15	64	0	Q	Allocentric	1	1	1	Descriptions Equal	2	0.1687
15	64	0	R	Egocentric	0	1	1	Descriptions Equal	2	0.1687
16	36	1	A	Allocentric	1	1	1	Descriptions Equal	2	0.1687
16	36	1	B	Egocentric	0	1	1	Descriptions Equal	2	0.1687
16	36	1	C	Egocentric	0	1	1	Descriptions Equal	2	0.1687
16	36	1	D	Allocentric	1	1	1	Descriptions Equal	2	0.1687
16	36	1	E	Allocentric	1	0	1	Addressee Superior	3	1.1687
16	36	1	F	Egocentric	0	1	1	Descriptions Equal	2	0.1687
16	36	1	G	Egocentric	0	1	0	Personal Superior	1	-0.8313
16	36	1	H	Allocentric	1	0	1	Addressee Superior	3	1.1687
16	36	1	I	Allocentric	1	1	1	Descriptions Equal	2	0.1687
16	36	1	J	Egocentric	0	1	1	Descriptions Equal	2	0.1687
16	36	1	K	Allocentric	1	1	1	Descriptions Equal	2	0.1687
16	36	1	L	Egocentric	0	1	1	Descriptions Equal	2	0.1687
16	36	1	M	Egocentric	0	1	1	Descriptions Equal	2	0.1687
16	36	1	N	Egocentric	0	1	1	Descriptions Equal	2	0.1687
16	36	1	O	Egocentric	0	1	1	Descriptions Equal	2	0.1687
16	36	1	P	Egocentric	0	1	1	Descriptions Equal	2	0.1687
16	36	1	Q	Allocentric	1	1	1	Descriptions Equal	2	0.1687
16	36	1	R	Allocentric	1	1	1	Descriptions Equal	2	0.1687
17	55	0	A	Egocentric	0	1	0	Personal Superior	1	-0.8313
17	55	0	B	Allocentric	1	0	1	Addressee Superior	3	1.1687
17	55	0	C	Egocentric	0	1	0	Personal Superior	1	-0.8313
17	55	0	D	Allocentric	1	1	1	Descriptions Equal	2	0.1687
17	55	0	E	Egocentric	0	1	1	Descriptions Equal	2	0.1687
17	55	0	F	Egocentric	0	1	1	Descriptions Equal	2	0.1687
17	55	0	G	Egocentric	0	1	0	Personal Superior	1	-0.8313
17	55	0	H	Egocentric	0	0	0	Descriptions Equal	2	0.1687
17	55	0	I	Egocentric	0	1	1	Descriptions Equal	2	0.1687
17	55	0	J	Egocentric	0	1	1	Descriptions Equal	2	0.1687
17	55	0	K	Egocentric	0	0	0	Descriptions Equal	2	0.1687
17	55	0	L	Egocentric	0	1	0	Personal Superior	1	-0.8313
17	55	0	M	Egocentric	0	1	0	Personal Superior	1	-0.8313
17	55	0	N	Egocentric	0	1	1	Descriptions Equal	2	0.1687
17	55	0	O	Egocentric	0	1	0	Personal Superior	1	-0.8313
17	55	0	P	Egocentric	0	1	0	Personal Superior	1	-0.8313
17	55	0	Q	Egocentric	0	1	1	Descriptions Equal	2	0.1687
17	55	0	R	Egocentric	0	1	1	Descriptions Equal	2	0.1687
18	59	1	A	Egocentric	0	1	1	Descriptions Equal	2	0.1687
18	59	1	B	Allocentric	1	1	1	Descriptions Equal	2	0.1687
18	59	1	C	Egocentric	0	1	0	Personal Superior	1	-0.8313
18	59	1	D	Egocentric	0	1	0	Personal Superior	1	-0.8313
18	59	1	E	Egocentric	0	1	1	Descriptions Equal	2	0.1687
18	59	1	F	Egocentric	0	1	1	Descriptions Equal	2	0.1687
18	59	1	G	Allocentric	1	1	1	Descriptions Equal	2	0.1687
18	59	1	H	Egocentric	0	1	0	Personal Superior	1	-0.8313
18	59	1	I	Egocentric	0	1	0	Personal Superior	1	-0.8313
18	59	1	J	Allocentric	1	1	1	Descriptions Equal	2	0.1687
18	59	1	K	Egocentric	0	1	1	Descriptions Equal	2	0.1687
18	59	1	L	Egocentric	0	1	1	Descriptions Equal	2	0.1687
18	59	1	M	Egocentric	0	1	1	Descriptions Equal	2	0.1687
18	59	1	N	Egocentric	0	1	1	Descriptions Equal	2	0.1687
18	59	1	O	Allocentric	1	1	1	Descriptions Equal	2	0.1687
18	59	1	P	Egocentric	0	1	1	Descriptions Equal	2	0.1687
18	59	1	Q	Egocentric	0	1	1	Descriptions Equal	2	0.1687
18	59	1	R	Egocentric	0	1	1	Descriptions Equal	2	0.1687
19	52	1	A	Egocentric	0	1	0	Personal Superior	1	-0.8313
19	52	1	B	Allocentric	1	1	0	Personal Superior	1	-0.8313
19	52	1	C	Egocentric	0	1	0	Personal Superior	1	-0.8313
19	52	1	D	Egocentric	0	1	1	Descriptions Equal	2	0.1687
19	52	1	E	Egocentric	0	1	1	Descriptions Equal	2	0.1687
19	52	1	F	Egocentric	0	1	0	Personal Superior	1	-0.8313
19	52	1	G	Egocentric	0	1	1	Descriptions Equal	2	0.1687
19	52	1	H	Egocentric	0	1	1	Descriptions Equal	2	0.1687
19	52	1	I	Egocentric	0	1	1	Descriptions Equal	2	0.1687
19	52	1	J	Allocentric	1	1	1	Descriptions Equal	2	0.1687
19	52	1	K	Egocentric	0	1	0	Personal Superior	1	-0.8313
19	52	1	L	Egocentric	0	1	0	Personal Superior	1	-0.8313
19	52	1	M	Egocentric	0	1	1	Descriptions Equal	2	0.1687
19	52	1	N	Egocentric	0	1	1	Descriptions Equal	2	0.1687
19	52	1	O	Egocentric	0	1	1	Descriptions Equal	2	0.1687
19	52	1	P	Egocentric	0	1	1	Descriptions Equal	2	0.1687
19	52	1	Q	Egocentric	0	1	1	Descriptions Equal	2	0.1687
19	52	1	R	Egocentric	0	1	1	Descriptions Equal	2	0.1687
20	62	0	A	Allocentric	1	1	1	Descriptions Equal	2	0.1687
20	62	0	B	Egocentric	0	1	1	Descriptions Equal	2	0.1687
20	62	0	C	Egocentric	0	1	1	Descriptions Equal	2	0.1687
20	62	0	D	Egocentric	0	1	1	Descriptions Equal	2	0.1687
20	62	0	E	Allocentric	1	1	1	Descriptions Equal	2	0.1687
20	62	0	F	Allocentric	1	1	1	Descriptions Equal	2	0.1687
20	62	0	G	Allocentric	1	1	1	Descriptions Equal	2	0.1687
20	62	0	H	Egocentric	0	1	1	Descriptions Equal	2	0.1687
20	62	0	I	Egocentric	0	1	0	Personal Superior	1	-0.8313
20	62	0	J	Egocentric	0	1	0	Personal Superior	1	-0.8313
20	62	0	K	Egocentric	0	1	0	Personal Superior	1	-0.8313
20	62	0	L	Egocentric	0	1	1	Descriptions Equal	2	0.1687
20	62	0	M	Egocentric	0	1	1	Descriptions Equal	2	0.1687
20	62	0	N	Egocentric	0	1	1	Descriptions Equal	2	0.1687
20	62	0	O	Egocentric	0	1	0	Personal Superior	1	-0.8313
20	62	0	P	Allocentric	1	1	1	Descriptions Equal	2	0.1687
20	62	0	Q	Egocentric	0	1	1	Descriptions Equal	2	0.1687
20	62	0	R	Egocentric	0	1	1	Descriptions Equal	2	0.1687
21	62	1	A	Egocentric	0	1	0	Personal Superior	1	-0.8313
21	62	1	B	Egocentric	0	1	0	Personal Superior	1	-0.8313
21	62	1	C	Egocentric	0	1	0	Personal Superior	1	-0.8313
21	62	1	D	Egocentric	0	0	0	Descriptions Equal	2	0.1687
21	62	1	E	Egocentric	0	1	0	Personal Superior	1	-0.8313
21	62	1	F	Egocentric	0	1	0	Personal Superior	1	-0.8313
21	62	1	G	Egocentric	0	1	0	Personal Superior	1	-0.8313
21	62	1	H	Egocentric	0	1	0	Personal Superior	1	-0.8313
21	62	1	I	Egocentric	0	0	0	Descriptions Equal	2	0.1687
21	62	1	J	Egocentric	0	1	0	Personal Superior	1	-0.8313
21	62	1	K	Egocentric	0	1	1	Descriptions Equal	2	0.1687
21	62	1	L	Allocentric	1	1	0	Personal Superior	1	-0.8313
21	62	1	M	Egocentric	0	1	0	Personal Superior	1	-0.8313
21	62	1	N	Egocentric	0	1	1	Descriptions Equal	2	0.1687
21	62	1	O	Egocentric	0	1	0	Personal Superior	1	-0.8313
21	62	1	P	Allocentric	1	1	0	Personal Superior	1	-0.8313
21	62	1	Q	Egocentric	0	1	0	Personal Superior	1	-0.8313
21	62	1	R	Egocentric	0	1	1	Descriptions Equal	2	0.1687
22	55	1	A	Egocentric	0	0	0	Descriptions Equal	2	0.1687
22	55	1	B	Allocentric	1	1	0	Personal Superior	1	-0.8313
22	55	1	C	Allocentric	1	1	1	Descriptions Equal	2	0.1687
22	55	1	D	Egocentric	0	1	1	Descriptions Equal	2	0.1687
22	55	1	E	Egocentric	0	0	1	Addressee Superior	3	1.1687
22	55	1	F	Egocentric	0	1	1	Descriptions Equal	2	0.1687
22	55	1	G	Egocentric	0	1	1	Descriptions Equal	2	0.1687
22	55	1	H	Allocentric	1	1	1	Descriptions Equal	2	0.1687
22	55	1	I	Egocentric	0	1	0	Personal Superior	1	-0.8313
22	55	1	J	Egocentric	0	1	0	Personal Superior	1	-0.8313
22	55	1	K	Allocentric	1	1	1	Descriptions Equal	2	0.1687
22	55	1	L	Egocentric	0	1	1	Descriptions Equal	2	0.1687
22	55	1	M	Egocentric	0	1	1	Descriptions Equal	2	0.1687
22	55	1	N	Egocentric	0	1	1	Descriptions Equal	2	0.1687
22	55	1	O	Egocentric	0	1	1	Descriptions Equal	2	0.1687
22	55	1	P	Egocentric	0	1	1	Descriptions Equal	2	0.1687
22	55	1	Q	Allocentric	1	1	1	Descriptions Equal	2	0.1687
22	55	1	R	Egocentric	0	1	0	Personal Superior	1	-0.8313
23	69	0	A	Egocentric	0	0	1	Addressee Superior	3	1.1687
23	69	0	B	Egocentric	0	0	0	Descriptions Equal	2	0.1687
23	69	0	C	Egocentric	0	0	0	Descriptions Equal	2	0.1687
23	69	0	D	Allocentric	1	0	1	Addressee Superior	3	1.1687
23	69	0	E	Allocentric	1	0	1	Addressee Superior	3	1.1687
23	69	0	F	Egocentric	0	0	0	Descriptions Equal	2	0.1687
23	69	0	G	Allocentric	1	1	1	Descriptions Equal	2	0.1687
23	69	0	H	Egocentric	0	0	0	Descriptions Equal	2	0.1687
23	69	0	I	Allocentric	1	0	0	Descriptions Equal	2	0.1687
23	69	0	J	Egocentric	0	0	0	Descriptions Equal	2	0.1687
23	69	0	K	Egocentric	0	0	0	Descriptions Equal	2	0.1687
23	69	0	L	Egocentric	0	1	1	Descriptions Equal	2	0.1687
23	69	0	M	Egocentric	0	0	0	Descriptions Equal	2	0.1687
23	69	0	N	Egocentric	0	0	0	Descriptions Equal	2	0.1687
23	69	0	O	Egocentric	0	1	1	Descriptions Equal	2	0.1687
23	69	0	P	Egocentric	0	0	0	Descriptions Equal	2	0.1687
23	69	0	Q	Egocentric	0	0	0	Descriptions Equal	2	0.1687
23	69	0	R	Allocentric	1	1	1	Descriptions Equal	2	0.1687
24	73	1	A	Egocentric	0	1	0	Personal Superior	1	-0.8313
24	73	1	B	Egocentric	0	1	1	Descriptions Equal	2	0.1687
24	73	1	C	Egocentric	0	1	1	Descriptions Equal	2	0.1687
24	73	1	D	Egocentric	0	1	1	Descriptions Equal	2	0.1687
24	73	1	E	Egocentric	0	1	1	Descriptions Equal	2	0.1687
24	73	1	F	Egocentric	0	1	1	Descriptions Equal	2	0.1687
24	73	1	G	Egocentric	0	0	0	Descriptions Equal	2	0.1687
24	73	1	H	Egocentric	0	1	1	Descriptions Equal	2	0.1687
24	73	1	I	Egocentric	0	1	1	Descriptions Equal	2	0.1687
24	73	1	J	Egocentric	0	1	0	Personal Superior	1	-0.8313
24	73	1	K	Egocentric	0	1	0	Personal Superior	1	-0.8313
24	73	1	L	Allocentric	1	1	0	Personal Superior	1	-0.8313
24	73	1	M	Egocentric	0	1	1	Descriptions Equal	2	0.1687
24	73	1	N	Egocentric	0	1	1	Descriptions Equal	2	0.1687
24	73	1	O	Egocentric	0	1	0	Personal Superior	1	-0.8313
24	73	1	P	Egocentric	0	1	0	Personal Superior	1	-0.8313
24	73	1	Q	Egocentric	0	1	0	Personal Superior	1	-0.8313
24	73	1	R	Egocentric	0	1	0	Personal Superior	1	-0.8313
25	39	1	A	Egocentric	0	1	1	Descriptions Equal	2	0.1687
25	39	1	B	Egocentric	0	1	0	Personal Superior	1	-0.8313
25	39	1	C	Allocentric	1	1	1	Descriptions Equal	2	0.1687
25	39	1	D	Egocentric	0	1	0	Personal Superior	1	-0.8313
25	39	1	E	Egocentric	0	1	0	Personal Superior	1	-0.8313
25	39	1	F	Egocentric	0	0	0	Descriptions Equal	2	0.1687
25	39	1	G	Egocentric	0	1	1	Descriptions Equal	2	0.1687
25	39	1	H	Egocentric	0	1	0	Personal Superior	1	-0.8313
25	39	1	I	Egocentric	0	1	0	Personal Superior	1	-0.8313
25	39	1	J	Egocentric	0	1	0	Personal Superior	1	-0.8313
25	39	1	K	Egocentric	0	1	0	Personal Superior	1	-0.8313
25	39	1	L	Egocentric	0	1	0	Personal Superior	1	-0.8313
25	39	1	M	Egocentric	0	1	1	Descriptions Equal	2	0.1687
25	39	1	N	Egocentric	0	1	1	Descriptions Equal	2	0.1687
25	39	1	O	Egocentric	0	1	1	Descriptions Equal	2	0.1687
25	39	1	P	Egocentric	0	1	1	Descriptions Equal	2	0.1687
25	39	1	Q	Egocentric	0	1	1	Descriptions Equal	2	0.1687
25	39	1	R	Egocentric	0	1	1	Descriptions Equal	2	0.1687
26	19	0	A	Allocentric	1	1	0	Personal Superior	1	-0.8313
26	19	0	B	Egocentric	0	1	1	Descriptions Equal	2	0.1687
26	19	0	C	Allocentric	1	1	0	Personal Superior	1	-0.8313
26	19	0	D	Egocentric	0	1	1	Descriptions Equal	2	0.1687
26	19	0	E	Egocentric	0	1	0	Personal Superior	1	-0.8313
26	19	0	F	Egocentric	0	1	0	Personal Superior	1	-0.8313
26	19	0	G	Allocentric	1	1	0	Personal Superior	1	-0.8313
26	19	0	H	Allocentric	1	1	0	Personal Superior	1	-0.8313
26	19	0	I	Allocentric	1	0	0	Descriptions Equal	2	0.1687
26	19	0	J	Egocentric	0	1	0	Personal Superior	1	-0.8313
26	19	0	K	Egocentric	0	1	0	Personal Superior	1	-0.8313
26	19	0	L	Allocentric	1	1	1	Descriptions Equal	2	0.1687
26	19	0	M	Allocentric	1	1	1	Descriptions Equal	2	0.1687
26	19	0	N	Egocentric	0	1	0	Personal Superior	1	-0.8313
26	19	0	O	Allocentric	1	0	0	Descriptions Equal	2	0.1687
26	19	0	P	Egocentric	0	1	0	Personal Superior	1	-0.8313
26	19	0	Q	Allocentric	1	1	1	Descriptions Equal	2	0.1687
26	19	0	R	Egocentric	0	1	1	Descriptions Equal	2	0.1687
27	19	0	A	Egocentric	0	1	1	Descriptions Equal	2	0.1687
27	19	0	B	Egocentric	0	1	1	Descriptions Equal	2	0.1687
27	19	0	C	Allocentric	1	0	1	Addressee Superior	3	1.1687
27	19	0	D	Allocentric	1	1	1	Descriptions Equal	2	0.1687
27	19	0	E	Egocentric	0	1	1	Descriptions Equal	2	0.1687
27	19	0	F	Allocentric	1	0	1	Addressee Superior	3	1.1687
27	19	0	G	Allocentric	1	1	1	Descriptions Equal	2	0.1687
27	19	0	H	Egocentric	0	1	0	Personal Superior	1	-0.8313
27	19	0	I	Egocentric	0	1	1	Descriptions Equal	2	0.1687
27	19	0	J	Egocentric	0	1	1	Descriptions Equal	2	0.1687
27	19	0	K	Allocentric	1	1	1	Descriptions Equal	2	0.1687
27	19	0	L	Allocentric	1	1	1	Descriptions Equal	2	0.1687
27	19	0	M	Allocentric	1	1	1	Descriptions Equal	2	0.1687
27	19	0	N	Allocentric	1	0	1	Addressee Superior	3	1.1687
27	19	0	O	Egocentric	0	1	1	Descriptions Equal	2	0.1687
27	19	0	P	Allocentric	1	1	1	Descriptions Equal	2	0.1687
27	19	0	Q	Egocentric	0	1	1	Descriptions Equal	2	0.1687
27	19	0	R	Allocentric	1	1	1	Descriptions Equal	2	0.1687
28	23	1	A	Egocentric	0	1	0	Personal Superior	1	-0.8313
28	23	1	B	Egocentric	0	1	1	Descriptions Equal	2	0.1687
28	23	1	C	Egocentric	0	1	0	Personal Superior	1	-0.8313
28	23	1	D	Egocentric	0	1	1	Descriptions Equal	2	0.1687
28	23	1	E	Allocentric	1	1	1	Descriptions Equal	2	0.1687
28	23	1	F	Allocentric	1	1	1	Descriptions Equal	2	0.1687
28	23	1	G	Egocentric	0	0	0	Descriptions Equal	2	0.1687
28	23	1	H	Egocentric	0	1	0	Personal Superior	1	-0.8313
28	23	1	I	Egocentric	0	1	1	Descriptions Equal	2	0.1687
28	23	1	J	Egocentric	0	1	1	Descriptions Equal	2	0.1687
28	23	1	K	Egocentric	0	1	0	Personal Superior	1	-0.8313
28	23	1	L	Egocentric	0	1	1	Descriptions Equal	2	0.1687
28	23	1	M	Egocentric	0	1	1	Descriptions Equal	2	0.1687
28	23	1	N	Egocentric	0	1	0	Personal Superior	1	-0.8313
28	23	1	O	Egocentric	0	1	1	Descriptions Equal	2	0.1687
28	23	1	P	Egocentric	0	1	1	Descriptions Equal	2	0.1687
28	23	1	Q	Egocentric	0	1	1	Descriptions Equal	2	0.1687
28	23	1	R	Egocentric	0	1	1	Descriptions Equal	2	0.1687
29	20	1	A	Egocentric	0	1	0	Personal Superior	1	-0.8313
29	20	1	B	Egocentric	0	1	1	Descriptions Equal	2	0.1687
29	20	1	C	Egocentric	0	1	1	Descriptions Equal	2	0.1687
29	20	1	D	Egocentric	0	1	1	Descriptions Equal	2	0.1687
29	20	1	E	Egocentric	0	1	1	Descriptions Equal	2	0.1687
29	20	1	F	Egocentric	0	1	0	Personal Superior	1	-0.8313
29	20	1	G	Egocentric	0	1	0	Personal Superior	1	-0.8313
29	20	1	H	Egocentric	0	1	1	Descriptions Equal	2	0.1687
29	20	1	I	Egocentric	0	1	1	Descriptions Equal	2	0.1687
29	20	1	J	Egocentric	0	1	1	Descriptions Equal	2	0.1687
29	20	1	K	Egocentric	0	1	0	Personal Superior	1	-0.8313
29	20	1	L	Allocentric	1	1	1	Descriptions Equal	2	0.1687
29	20	1	M	Egocentric	0	1	1	Descriptions Equal	2	0.1687
29	20	1	N	Allocentric	1	1	1	Descriptions Equal	2	0.1687
29	20	1	O	Allocentric	1	1	1	Descriptions Equal	2	0.1687
29	20	1	P	Egocentric	0	1	0	Personal Superior	1	-0.8313
29	20	1	Q	Egocentric	0	1	1	Descriptions Equal	2	0.1687
29	20	1	R	Egocentric	0	1	1	Descriptions Equal	2	0.1687
30	20	1	A	Allocentric	1	1	1	Descriptions Equal	2	0.1687
30	20	1	B	Allocentric	1	1	1	Descriptions Equal	2	0.1687
30	20	1	C	Allocentric	1	1	1	Descriptions Equal	2	0.1687
30	20	1	D	Allocentric	1	1	1	Descriptions Equal	2	0.1687
30	20	1	E	Allocentric	1	1	1	Descriptions Equal	2	0.1687
30	20	1	F	Egocentric	0	1	1	Descriptions Equal	2	0.1687
30	20	1	G	Allocentric	1	1	1	Descriptions Equal	2	0.1687
30	20	1	H	Allocentric	1	1	1	Descriptions Equal	2	0.1687
30	20	1	I	Egocentric	0	1	1	Descriptions Equal	2	0.1687
30	20	1	J	Egocentric	0	1	1	Descriptions Equal	2	0.1687
30	20	1	K	Allocentric	1	1	1	Descriptions Equal	2	0.1687
30	20	1	L	Egocentric	0	1	1	Descriptions Equal	2	0.1687
30	20	1	M	Egocentric	0	1	1	Descriptions Equal	2	0.1687
30	20	1	N	Allocentric	1	1	1	Descriptions Equal	2	0.1687
30	20	1	O	Egocentric	0	1	1	Descriptions Equal	2	0.1687
30	20	1	P	Egocentric	0	1	1	Descriptions Equal	2	0.1687
30	20	1	Q	Allocentric	1	1	1	Descriptions Equal	2	0.1687
30	20	1	R	Egocentric	0	1	1	Descriptions Equal	2	0.1687
31	19	0	A	Allocentric	1	1	1	Descriptions Equal	2	0.1687
31	19	0	B	Egocentric	0	1	1	Descriptions Equal	2	0.1687
31	19	0	C	Allocentric	1	1	1	Descriptions Equal	2	0.1687
31	19	0	D	Egocentric	0	1	1	Descriptions Equal	2	0.1687
31	19	0	E	Egocentric	0	1	1	Descriptions Equal	2	0.1687
31	19	0	F	Egocentric	0	0	0	Descriptions Equal	2	0.1687
31	19	0	G	Allocentric	1	0	1	Addressee Superior	3	1.1687
31	19	0	H	Allocentric	1	0	1	Addressee Superior	3	1.1687
31	19	0	I	Allocentric	1	0	1	Addressee Superior	3	1.1687
31	19	0	J	Allocentric	1	0	1	Addressee Superior	3	1.1687
31	19	0	K	Allocentric	1	0	1	Addressee Superior	3	1.1687
31	19	0	L	Allocentric	1	0	1	Addressee Superior	3	1.1687
31	19	0	M	Allocentric	1	1	1	Descriptions Equal	2	0.1687
31	19	0	N	Allocentric	1	0	1	Addressee Superior	3	1.1687
31	19	0	O	Allocentric	1	0	0	Descriptions Equal	2	0.1687
31	19	0	P	Allocentric	1	0	1	Addressee Superior	3	1.1687
31	19	0	Q	Allocentric	1	0	1	Addressee Superior	3	1.1687
31	19	0	R	Allocentric	1	0	1	Addressee Superior	3	1.1687
32	19	0	A	Egocentric	0	1	1	Descriptions Equal	2	0.1687
32	19	0	B	Allocentric	1	0	0	Descriptions Equal	2	0.1687
32	19	0	C	Allocentric	1	0	1	Addressee Superior	3	1.1687
32	19	0	D	Egocentric	0	1	1	Descriptions Equal	2	0.1687
32	19	0	E	Allocentric	1	0	1	Addressee Superior	3	1.1687
32	19	0	F	Egocentric	0	1	1	Descriptions Equal	2	0.1687
32	19	0	G	Egocentric	0	0	0	Descriptions Equal	2	0.1687
32	19	0	H	Egocentric	0	0	1	Addressee Superior	3	1.1687
32	19	0	I	Egocentric	0	0	0	Descriptions Equal	2	0.1687
32	19	0	J	Egocentric	0	1	1	Descriptions Equal	2	0.1687
32	19	0	K	Egocentric	0	1	0	Personal Superior	1	-0.8313
32	19	0	L	Egocentric	0	1	0	Personal Superior	1	-0.8313
32	19	0	M	Egocentric	0	1	1	Descriptions Equal	2	0.1687
32	19	0	N	Egocentric	0	0	1	Addressee Superior	3	1.1687
32	19	0	O	Egocentric	0	1	0	Personal Superior	1	-0.8313
32	19	0	P	Egocentric	0	1	0	Personal Superior	1	-0.8313
32	19	0	Q	Egocentric	0	1	1	Descriptions Equal	2	0.1687
32	19	0	R	Egocentric	0	1	1	Descriptions Equal	2	0.1687
33	20	0	A	Egocentric	0	1	1	Descriptions Equal	2	0.1687
33	20	0	B	Egocentric	0	1	1	Descriptions Equal	2	0.1687
33	20	0	C	Allocentric	1	1	1	Descriptions Equal	2	0.1687
33	20	0	D	Allocentric	1	1	1	Descriptions Equal	2	0.1687
33	20	0	E	Egocentric	0	1	1	Descriptions Equal	2	0.1687
33	20	0	F	Egocentric	0	1	1	Descriptions Equal	2	0.1687
33	20	0	G	Egocentric	0	1	0	Personal Superior	1	-0.8313
33	20	0	H	Egocentric	0	1	1	Descriptions Equal	2	0.1687
33	20	0	I	Allocentric	1	1	1	Descriptions Equal	2	0.1687
33	20	0	J	Allocentric	1	1	1	Descriptions Equal	2	0.1687
33	20	0	K	Egocentric	0	1	1	Descriptions Equal	2	0.1687
33	20	0	L	Allocentric	1	1	1	Descriptions Equal	2	0.1687
33	20	0	M	Egocentric	0	1	1	Descriptions Equal	2	0.1687
33	20	0	N	Egocentric	0	1	1	Descriptions Equal	2	0.1687
33	20	0	O	Allocentric	1	1	1	Descriptions Equal	2	0.1687
33	20	0	P	Allocentric	1	1	1	Descriptions Equal	2	0.1687
33	20	0	Q	Allocentric	1	1	1	Descriptions Equal	2	0.1687
33	20	0	R	Allocentric	1	1	1	Descriptions Equal	2	0.1687
34	42	1	A	Egocentric	0	1	1	Descriptions Equal	2	0.1687
34	42	1	B	Egocentric	0	1	0	Personal Superior	1	-0.8313
34	42	1	C	Egocentric	0	0	0	Descriptions Equal	2	0.1687
34	42	1	D	Allocentric	1	1	1	Descriptions Equal	2	0.1687
34	42	1	E	Egocentric	0	1	1	Descriptions Equal	2	0.1687
34	42	1	F	Allocentric	1	1	1	Descriptions Equal	2	0.1687
34	42	1	G	Egocentric	0	1	0	Personal Superior	1	-0.8313
34	42	1	H	Egocentric	0	1	0	Personal Superior	1	-0.8313
34	42	1	I	Egocentric	0	1	1	Descriptions Equal	2	0.1687
34	42	1	J	Allocentric	1	1	1	Descriptions Equal	2	0.1687
34	42	1	K	Allocentric	1	1	1	Descriptions Equal	2	0.1687
34	42	1	L	Egocentric	0	1	1	Descriptions Equal	2	0.1687
34	42	1	M	Egocentric	0	1	1	Descriptions Equal	2	0.1687
34	42	1	N	Egocentric	0	1	1	Descriptions Equal	2	0.1687
34	42	1	O	Allocentric	1	1	1	Descriptions Equal	2	0.1687
34	42	1	P	Egocentric	0	1	0	Personal Superior	1	-0.8313
34	42	1	Q	Egocentric	0	1	0	Personal Superior	1	-0.8313
34	42	1	R	Egocentric	0	1	1	Descriptions Equal	2	0.1687
35	19	0	A	Egocentric	0	1	1	Descriptions Equal	2	0.1687
35	19	0	B	Allocentric	1	0	1	Addressee Superior	3	1.1687
35	19	0	C	Egocentric	0	1	1	Descriptions Equal	2	0.1687
35	19	0	D	Allocentric	1	1	1	Descriptions Equal	2	0.1687
35	19	0	E	Allocentric	1	1	1	Descriptions Equal	2	0.1687
35	19	0	F	Allocentric	1	1	1	Descriptions Equal	2	0.1687
35	19	0	G	Egocentric	0	0	1	Addressee Superior	3	1.1687
35	19	0	H	Allocentric	1	0	1	Addressee Superior	3	1.1687
35	19	0	I	Egocentric	0	1	1	Descriptions Equal	2	0.1687
35	19	0	J	Allocentric	1	1	1	Descriptions Equal	2	0.1687
35	19	0	K	Allocentric	1	0	1	Addressee Superior	3	1.1687
35	19	0	L	Allocentric	1	1	1	Descriptions Equal	2	0.1687
35	19	0	M	Allocentric	1	0	0	Descriptions Equal	2	0.1687
35	19	0	N	Allocentric	1	1	1	Descriptions Equal	2	0.1687
35	19	0	O	Egocentric	0	0	1	Addressee Superior	3	1.1687
35	19	0	P	Allocentric	1	1	1	Descriptions Equal	2	0.1687
35	19	0	Q	Allocentric	1	1	1	Descriptions Equal	2	0.1687
35	19	0	R	Egocentric	0	1	1	Descriptions Equal	2	0.1687
36	23	1	A	Egocentric	0	1	1	Descriptions Equal	2	0.1687
36	23	1	B	Egocentric	0	1	0	Personal Superior	1	-0.8313
36	23	1	C	Egocentric	0	1	0	Personal Superior	1	-0.8313
36	23	1	D	Egocentric	0	1	0	Personal Superior	1	-0.8313
36	23	1	E	Egocentric	0	1	1	Descriptions Equal	2	0.1687
36	23	1	F	Egocentric	0	1	1	Descriptions Equal	2	0.1687
36	23	1	G	Allocentric	1	1	1	Descriptions Equal	2	0.1687
36	23	1	H	Egocentric	0	1	0	Personal Superior	1	-0.8313
36	23	1	I	Egocentric	0	0	0	Descriptions Equal	2	0.1687
36	23	1	J	Egocentric	0	1	1	Descriptions Equal	2	0.1687
36	23	1	K	Egocentric	0	1	0	Personal Superior	1	-0.8313
36	23	1	L	Egocentric	0	1	0	Personal Superior	1	-0.8313
36	23	1	M	Egocentric	0	1	0	Personal Superior	1	-0.8313
36	23	1	N	Egocentric	0	1	1	Descriptions Equal	2	0.1687
36	23	1	O	Egocentric	0	1	1	Descriptions Equal	2	0.1687
36	23	1	P	Egocentric	0	1	1	Descriptions Equal	2	0.1687
36	23	1	Q	Egocentric	0	1	1	Descriptions Equal	2	0.1687
36	23	1	R	Egocentric	0	1	1	Descriptions Equal	2	0.1687
37	25	1	A	Egocentric	0	0	0	Descriptions Equal	2	0.1687
37	25	1	B	Egocentric	0	1	0	Personal Superior	1	-0.8313
37	25	1	C	Egocentric	0	1	0	Personal Superior	1	-0.8313
37	25	1	D	Egocentric	0	1	0	Personal Superior	1	-0.8313
37	25	1	E	Allocentric	1	1	1	Descriptions Equal	2	0.1687
37	25	1	F	Egocentric	0	1	0	Personal Superior	1	-0.8313
37	25	1	G	Egocentric	0	1	1	Descriptions Equal	2	0.1687
37	25	1	H	Egocentric	0	1	0	Personal Superior	1	-0.8313
37	25	1	I	Egocentric	0	0	0	Descriptions Equal	2	0.1687
37	25	1	J	Allocentric	1	1	1	Descriptions Equal	2	0.1687
37	25	1	K	Egocentric	0	1	0	Personal Superior	1	-0.8313
37	25	1	L	Egocentric	0	1	1	Descriptions Equal	2	0.1687
37	25	1	M	Egocentric	0	1	0	Personal Superior	1	-0.8313
37	25	1	N	Egocentric	0	1	0	Personal Superior	1	-0.8313
37	25	1	O	Egocentric	0	1	0	Personal Superior	1	-0.8313
37	25	1	P	Egocentric	0	1	1	Descriptions Equal	2	0.1687
37	25	1	Q	Egocentric	0	1	0	Personal Superior	1	-0.8313
37	25	1	R	Egocentric	0	1	1	Descriptions Equal	2	0.1687
38	18	1	A	Allocentric	1	1	1	Descriptions Equal	2	0.1687
38	18	1	B	Egocentric	0	1	1	Descriptions Equal	2	0.1687
38	18	1	C	Egocentric	0	1	0	Personal Superior	1	-0.8313
38	18	1	D	Egocentric	0	1	0	Personal Superior	1	-0.8313
38	18	1	E	Egocentric	0	1	1	Descriptions Equal	2	0.1687
38	18	1	F	Egocentric	0	1	1	Descriptions Equal	2	0.1687
38	18	1	G	Egocentric	0	0	0	Descriptions Equal	2	0.1687
38	18	1	H	Egocentric	0	1	1	Descriptions Equal	2	0.1687
38	18	1	I	Egocentric	0	1	0	Personal Superior	1	-0.8313
38	18	1	J	Egocentric	0	1	0	Personal Superior	1	-0.8313
38	18	1	K	Allocentric	1	0	0	Descriptions Equal	2	0.1687
38	18	1	L	Egocentric	0	1	1	Descriptions Equal	2	0.1687
38	18	1	M	Egocentric	0	1	0	Personal Superior	1	-0.8313
38	18	1	N	Allocentric	1	1	1	Descriptions Equal	2	0.1687
38	18	1	O	Egocentric	0	1	1	Descriptions Equal	2	0.1687
38	18	1	P	Egocentric	0	1	0	Personal Superior	1	-0.8313
38	18	1	Q	Egocentric	0	1	1	Descriptions Equal	2	0.1687
38	18	1	R	Egocentric	0	1	1	Descriptions Equal	2	0.1687
39	18	1	A	Egocentric	0	0	0	Descriptions Equal	2	0.1687
39	18	1	B	Allocentric	1	0	1	Addressee Superior	3	1.1687
39	18	1	C	Egocentric	0	0	0	Descriptions Equal	2	0.1687
39	18	1	D	Allocentric	1	0	1	Addressee Superior	3	1.1687
39	18	1	E	Egocentric	0	0	0	Descriptions Equal	2	0.1687
39	18	1	F	Allocentric	1	0	1	Addressee Superior	3	1.1687
39	18	1	G	Egocentric	0	1	0	Personal Superior	1	-0.8313
39	18	1	H	Allocentric	1	0	1	Addressee Superior	3	1.1687
39	18	1	I	Egocentric	0	0	0	Descriptions Equal	2	0.1687
39	18	1	J	Allocentric	1	0	1	Addressee Superior	3	1.1687
39	18	1	K	Allocentric	1	0	1	Addressee Superior	3	1.1687
39	18	1	L	Egocentric	0	1	1	Descriptions Equal	2	0.1687
39	18	1	M	Allocentric	1	1	1	Descriptions Equal	2	0.1687
39	18	1	N	Egocentric	0	1	1	Descriptions Equal	2	0.1687
39	18	1	O	Allocentric	1	1	1	Descriptions Equal	2	0.1687
39	18	1	P	Allocentric	1	1	0	Personal Superior	1	-0.8313
39	18	1	Q	Egocentric	0	1	1	Descriptions Equal	2	0.1687
39	18	1	R	Allocentric	1	0	1	Addressee Superior	3	1.1687
40	20	0	A	Egocentric	0	0	0	Descriptions Equal	2	0.1687
40	20	0	B	Egocentric	0	1	1	Descriptions Equal	2	0.1687
40	20	0	C	Allocentric	1	1	0	Personal Superior	1	-0.8313
40	20	0	D	Egocentric	0	1	0	Personal Superior	1	-0.8313
40	20	0	E	Allocentric	1	0	1	Addressee Superior	3	1.1687
40	20	0	F	Egocentric	0	1	0	Personal Superior	1	-0.8313
40	20	0	G	Egocentric	0	0	0	Descriptions Equal	2	0.1687
40	20	0	H	Egocentric	0	0	0	Descriptions Equal	2	0.1687
40	20	0	I	Allocentric	1	1	1	Descriptions Equal	2	0.1687
40	20	0	J	Egocentric	0	1	1	Descriptions Equal	2	0.1687
40	20	0	K	Allocentric	1	0	0	Descriptions Equal	2	0.1687
40	20	0	L	Egocentric	0	1	1	Descriptions Equal	2	0.1687
40	20	0	M	Egocentric	0	1	1	Descriptions Equal	2	0.1687
40	20	0	N	Allocentric	1	1	1	Descriptions Equal	2	0.1687
40	20	0	O	Egocentric	0	1	0	Personal Superior	1	-0.8313
40	20	0	P	Egocentric	0	0	0	Descriptions Equal	2	0.1687
40	20	0	Q	Allocentric	1	1	1	Descriptions Equal	2	0.1687
40	20	0	R	Egocentric	0	1	1	Descriptions Equal	2	0.1687
41	20	0	A	Egocentric	0	1	1	Descriptions Equal	2	0.1687
41	20	0	B	Egocentric	0	1	0	Personal Superior	1	-0.8313
41	20	0	C	Egocentric	0	1	0	Personal Superior	1	-0.8313
41	20	0	D	Egocentric	0	1	0	Personal Superior	1	-0.8313
41	20	0	E	Egocentric	0	1	0	Personal Superior	1	-0.8313
41	20	0	F	Egocentric	0	1	0	Personal Superior	1	-0.8313
41	20	0	G	Egocentric	0	1	0	Personal Superior	1	-0.8313
41	20	0	H	Egocentric	0	1	0	Personal Superior	1	-0.8313
41	20	0	I	Egocentric	0	1	0	Personal Superior	1	-0.8313
41	20	0	J	Egocentric	0	1	1	Descriptions Equal	2	0.1687
41	20	0	K	Egocentric	0	1	0	Personal Superior	1	-0.8313
41	20	0	L	Egocentric	0	1	0	Personal Superior	1	-0.8313
41	20	0	M	Egocentric	0	1	1	Descriptions Equal	2	0.1687
41	20	0	N	Egocentric	0	1	1	Descriptions Equal	2	0.1687
41	20	0	O	Egocentric	0	1	1	Descriptions Equal	2	0.1687
41	20	0	P	Allocentric	1	1	1	Descriptions Equal	2	0.1687
41	20	0	Q	Allocentric	1	1	1	Descriptions Equal	2	0.1687
41	20	0	R	Egocentric	0	1	1	Descriptions Equal	2	0.1687
42	17	0	A	Egocentric	0	1	0	Personal Superior	1	-0.8313
42	17	0	B	Egocentric	0	1	0	Personal Superior	1	-0.8313
42	17	0	C	Egocentric	0	1	0	Personal Superior	1	-0.8313
42	17	0	D	Egocentric	0	1	0	Personal Superior	1	-0.8313
42	17	0	E	Egocentric	0	1	0	Personal Superior	1	-0.8313
42	17	0	F	Egocentric	0	1	0	Personal Superior	1	-0.8313
42	17	0	G	Egocentric	0	1	0	Personal Superior	1	-0.8313
42	17	0	H	Egocentric	0	1	0	Personal Superior	1	-0.8313
42	17	0	I	Egocentric	0	1	0	Personal Superior	1	-0.8313
42	17	0	J	Egocentric	0	1	0	Personal Superior	1	-0.8313
42	17	0	K	Egocentric	0	0	1	Addressee Superior	3	1.1687
42	17	0	L	Egocentric	0	1	1	Descriptions Equal	2	0.1687
42	17	0	M	Egocentric	0	1	1	Descriptions Equal	2	0.1687
42	17	0	N	Egocentric	0	1	1	Descriptions Equal	2	0.1687
42	17	0	O	Egocentric	0	1	0	Personal Superior	1	-0.8313
42	17	0	P	Egocentric	0	1	0	Personal Superior	1	-0.8313
42	17	0	Q	Egocentric	0	0	0	Descriptions Equal	2	0.1687
42	17	0	R	Egocentric	0	1	0	Personal Superior	1	-0.8313
43	33	0	A	Egocentric	0	1	1	Descriptions Equal	2	0.1687
43	33	0	B	Allocentric	1	1	1	Descriptions Equal	2	0.1687
43	33	0	C	Allocentric	1	1	1	Descriptions Equal	2	0.1687
43	33	0	D	Egocentric	0	1	0	Personal Superior	1	-0.8313
43	33	0	E	Egocentric	0	1	1	Descriptions Equal	2	0.1687
43	33	0	F	Allocentric	1	0	1	Addressee Superior	3	1.1687
43	33	0	G	Allocentric	1	0	0	Descriptions Equal	2	0.1687
43	33	0	H	Egocentric	0	1	0	Personal Superior	1	-0.8313
43	33	0	I	Allocentric	1	0	0	Descriptions Equal	2	0.1687
43	33	0	J	Allocentric	1	0	1	Addressee Superior	3	1.1687
43	33	0	K	Allocentric	1	0	1	Addressee Superior	3	1.1687
43	33	0	L	Allocentric	1	1	1	Descriptions Equal	2	0.1687
43	33	0	M	Allocentric	1	1	1	Descriptions Equal	2	0.1687
43	33	0	N	Allocentric	1	1	0	Personal Superior	1	-0.8313
43	33	0	O	Allocentric	1	1	1	Descriptions Equal	2	0.1687
43	33	0	P	Allocentric	1	1	1	Descriptions Equal	2	0.1687
43	33	0	Q	Allocentric	1	1	1	Descriptions Equal	2	0.1687
43	33	0	R	Allocentric	1	1	1	Descriptions Equal	2	0.1687
44	19	0	A	Allocentric	1	0	1	Addressee Superior	3	1.1687
44	19	0	B	Allocentric	1	1	1	Descriptions Equal	2	0.1687
44	19	0	C	Allocentric	1	0	1	Addressee Superior	3	1.1687
44	19	0	D	Allocentric	1	1	1	Descriptions Equal	2	0.1687
44	19	0	E	Allocentric	1	1	1	Descriptions Equal	2	0.1687
44	19	0	F	Allocentric	1	0	1	Addressee Superior	3	1.1687
44	19	0	G	Allocentric	1	0	1	Addressee Superior	3	1.1687
44	19	0	H	Allocentric	1	0	1	Addressee Superior	3	1.1687
44	19	0	I	Allocentric	1	0	1	Addressee Superior	3	1.1687
44	19	0	J	Allocentric	1	1	1	Descriptions Equal	2	0.1687
44	19	0	K	Allocentric	1	0	1	Addressee Superior	3	1.1687
44	19	0	L	Allocentric	1	1	1	Descriptions Equal	2	0.1687
44	19	0	M	Allocentric	1	1	1	Descriptions Equal	2	0.1687
44	19	0	N	Allocentric	1	1	1	Descriptions Equal	2	0.1687
44	19	0	O	Allocentric	1	1	1	Descriptions Equal	2	0.1687
44	19	0	P	Allocentric	1	0	1	Addressee Superior	3	1.1687
44	19	0	Q	Allocentric	1	1	0	Personal Superior	1	-0.8313
44	19	0	R	Allocentric	1	0	1	Addressee Superior	3	1.1687
45	20	1	A	Allocentric	1	1	0	Personal Superior	1	-0.8313
45	20	1	B	Egocentric	0	1	1	Descriptions Equal	2	0.1687
45	20	1	C	Allocentric	1	1	0	Personal Superior	1	-0.8313
45	20	1	D	Egocentric	0	1	0	Personal Superior	1	-0.8313
45	20	1	E	Egocentric	0	1	1	Descriptions Equal	2	0.1687
45	20	1	F	Egocentric	0	1	0	Personal Superior	1	-0.8313
45	20	1	G	Egocentric	0	1	1	Descriptions Equal	2	0.1687
45	20	1	H	Egocentric	0	1	0	Personal Superior	1	-0.8313
45	20	1	I	Egocentric	0	1	0	Personal Superior	1	-0.8313
45	20	1	J	Egocentric	0	1	1	Descriptions Equal	2	0.1687
45	20	1	K	Egocentric	0	0	0	Descriptions Equal	2	0.1687
45	20	1	L	Egocentric	0	1	1	Descriptions Equal	2	0.1687
45	20	1	M	Allocentric	1	1	1	Descriptions Equal	2	0.1687
45	20	1	N	Egocentric	0	1	0	Personal Superior	1	-0.8313
45	20	1	O	Allocentric	1	1	1	Descriptions Equal	2	0.1687
45	20	1	P	Egocentric	0	1	1	Descriptions Equal	2	0.1687
45	20	1	Q	Allocentric	1	0	1	Addressee Superior	3	1.1687
45	20	1	R	Egocentric	0	1	1	Descriptions Equal	2	0.1687
46	35	0	A	Egocentric	0	1	1	Descriptions Equal	2	0.1687
46	35	0	B	Allocentric	1	1	1	Descriptions Equal	2	0.1687
46	35	0	C	Egocentric	0	1	0	Personal Superior	1	-0.8313
46	35	0	D	Allocentric	1	1	1	Descriptions Equal	2	0.1687
46	35	0	E	Egocentric	0	1	1	Descriptions Equal	2	0.1687
46	35	0	F	Allocentric	1	1	1	Descriptions Equal	2	0.1687
46	35	0	G	Egocentric	0	1	0	Personal Superior	1	-0.8313
46	35	0	H	Egocentric	0	1	0	Personal Superior	1	-0.8313
46	35	0	I	Egocentric	0	1	1	Descriptions Equal	2	0.1687
46	35	0	J	Allocentric	1	1	1	Descriptions Equal	2	0.1687
46	35	0	K	Allocentric	1	1	1	Descriptions Equal	2	0.1687
46	35	0	L	Egocentric	0	1	1	Descriptions Equal	2	0.1687
46	35	0	M	Egocentric	0	1	0	Personal Superior	1	-0.8313
46	35	0	N	Allocentric	1	1	1	Descriptions Equal	2	0.1687
46	35	0	O	Allocentric	1	1	1	Descriptions Equal	2	0.1687
46	35	0	P	Egocentric	0	1	1	Descriptions Equal	2	0.1687
46	35	0	Q	Egocentric	0	1	1	Descriptions Equal	2	0.1687
46	35	0	R	Allocentric	1	1	1	Descriptions Equal	2	0.1687
47	22	0	A	Allocentric	1	0	1	Addressee Superior	3	1.1687
47	22	0	B	Allocentric	1	1	1	Descriptions Equal	2	0.1687
47	22	0	C	Egocentric	0	1	1	Descriptions Equal	2	0.1687
47	22	0	D	Egocentric	0	1	1	Descriptions Equal	2	0.1687
47	22	0	E	Allocentric	1	0	1	Addressee Superior	3	1.1687
47	22	0	F	Allocentric	1	1	1	Descriptions Equal	2	0.1687
47	22	0	G	Egocentric	0	1	1	Descriptions Equal	2	0.1687
47	22	0	H	Egocentric	0	1	1	Descriptions Equal	2	0.1687
47	22	0	I	Allocentric	1	0	1	Addressee Superior	3	1.1687
47	22	0	J	Allocentric	1	0	1	Addressee Superior	3	1.1687
47	22	0	K	Egocentric	0	1	1	Descriptions Equal	2	0.1687
47	22	0	L	Egocentric	0	1	1	Descriptions Equal	2	0.1687
47	22	0	M	Egocentric	0	1	1	Descriptions Equal	2	0.1687
47	22	0	N	Allocentric	1	1	1	Descriptions Equal	2	0.1687
47	22	0	O	Allocentric	1	0	1	Addressee Superior	3	1.1687
47	22	0	P	Egocentric	0	1	1	Descriptions Equal	2	0.1687
47	22	0	Q	Egocentric	0	1	1	Descriptions Equal	2	0.1687
47	22	0	R	Egocentric	0	1	1	Descriptions Equal	2	0.1687
48	20	1	A	Allocentric	1	1	1	Descriptions Equal	2	0.1687
48	20	1	B	Egocentric	0	1	1	Descriptions Equal	2	0.1687
48	20	1	C	Egocentric	0	1	1	Descriptions Equal	2	0.1687
48	20	1	D	Egocentric	0	1	1	Descriptions Equal	2	0.1687
48	20	1	E	Egocentric	0	1	1	Descriptions Equal	2	0.1687
48	20	1	F	Allocentric	1	0	0	Descriptions Equal	2	0.1687
48	20	1	G	Egocentric	0	1	0	Personal Superior	1	-0.8313
48	20	1	H	Allocentric	1	1	1	Descriptions Equal	2	0.1687
48	20	1	I	Allocentric	1	0	1	Addressee Superior	3	1.1687
48	20	1	J	Egocentric	0	1	0	Personal Superior	1	-0.8313
48	20	1	K	Egocentric	0	1	0	Personal Superior	1	-0.8313
48	20	1	L	Allocentric	1	1	1	Descriptions Equal	2	0.1687
48	20	1	M	Egocentric	0	1	0	Personal Superior	1	-0.8313
48	20	1	N	Egocentric	0	1	0	Personal Superior	1	-0.8313
48	20	1	O	Egocentric	0	1	0	Personal Superior	1	-0.8313
48	20	1	P	Egocentric	0	1	1	Descriptions Equal	2	0.1687
48	20	1	Q	Egocentric	0	1	0	Personal Superior	1	-0.8313
48	20	1	R	Egocentric	0	1	1	Descriptions Equal	2	0.1687
49	18	0	A	Allocentric	1	1	1	Descriptions Equal	2	0.1687
49	18	0	B	Egocentric	0	1	0	Personal Superior	1	-0.8313
49	18	0	C	Egocentric	0	1	0	Personal Superior	1	-0.8313
49	18	0	D	Egocentric	0	1	1	Descriptions Equal	2	0.1687
49	18	0	E	Egocentric	0	1	1	Descriptions Equal	2	0.1687
49	18	0	F	Egocentric	0	1	0	Personal Superior	1	-0.8313
49	18	0	G	Egocentric	0	0	0	Descriptions Equal	2	0.1687
49	18	0	H	Egocentric	0	1	1	Descriptions Equal	2	0.1687
49	18	0	I	Egocentric	0	1	0	Personal Superior	1	-0.8313
49	18	0	J	Allocentric	1	1	1	Descriptions Equal	2	0.1687
49	18	0	K	Egocentric	0	0	0	Descriptions Equal	2	0.1687
49	18	0	L	Allocentric	1	1	1	Descriptions Equal	2	0.1687
49	18	0	M	Egocentric	0	1	1	Descriptions Equal	2	0.1687
49	18	0	N	Egocentric	0	1	1	Descriptions Equal	2	0.1687
49	18	0	O	Egocentric	0	1	0	Personal Superior	1	-0.8313
49	18	0	P	Egocentric	0	1	0	Personal Superior	1	-0.8313
49	18	0	Q	Egocentric	0	1	1	Descriptions Equal	2	0.1687
49	18	0	R	Egocentric	0	1	0	Personal Superior	1	-0.8313
50	19	0	A	Allocentric	1	1	1	Descriptions Equal	2	0.1687
50	19	0	B	Egocentric	0	1	1	Descriptions Equal	2	0.1687
50	19	0	C	Allocentric	1	1	1	Descriptions Equal	2	0.1687
50	19	0	D	Egocentric	0	1	1	Descriptions Equal	2	0.1687
50	19	0	E	Egocentric	0	1	1	Descriptions Equal	2	0.1687
50	19	0	F	Egocentric	0	1	1	Descriptions Equal	2	0.1687
50	19	0	G	Allocentric	1	1	1	Descriptions Equal	2	0.1687
50	19	0	H	Allocentric	1	1	1	Descriptions Equal	2	0.1687
50	19	0	I	Egocentric	0	1	1	Descriptions Equal	2	0.1687
50	19	0	J	Allocentric	1	1	1	Descriptions Equal	2	0.1687
50	19	0	K	Allocentric	1	0	0	Descriptions Equal	2	0.1687
50	19	0	L	Allocentric	1	1	1	Descriptions Equal	2	0.1687
50	19	0	M	Allocentric	1	1	1	Descriptions Equal	2	0.1687
50	19	0	N	Allocentric	1	0	1	Addressee Superior	3	1.1687
50	19	0	O	Egocentric	0	1	1	Descriptions Equal	2	0.1687
50	19	0	P	Allocentric	1	0	1	Addressee Superior	3	1.1687
50	19	0	Q	Egocentric	0	1	1	Descriptions Equal	2	0.1687
50	19	0	R	Egocentric	0	0	0	Descriptions Equal	2	0.1687
51	20	0	A	Allocentric	1	1	1	Descriptions Equal	2	0.1687
51	20	0	B	Allocentric	1	1	1	Descriptions Equal	2	0.1687
51	20	0	C	Egocentric	0	1	1	Descriptions Equal	2	0.1687
51	20	0	D	Egocentric	0	1	1	Descriptions Equal	2	0.1687
51	20	0	E	Egocentric	0	1	1	Descriptions Equal	2	0.1687
51	20	0	F	Egocentric	0	1	0	Personal Superior	1	-0.8313
51	20	0	G	Allocentric	1	1	1	Descriptions Equal	2	0.1687
51	20	0	H	Egocentric	0	1	1	Descriptions Equal	2	0.1687
51	20	0	I	Egocentric	0	1	1	Descriptions Equal	2	0.1687
51	20	0	J	Egocentric	0	1	1	Descriptions Equal	2	0.1687
51	20	0	K	Egocentric	0	1	1	Descriptions Equal	2	0.1687
51	20	0	L	Allocentric	1	1	1	Descriptions Equal	2	0.1687
51	20	0	M	Egocentric	0	1	0	Personal Superior	1	-0.8313
51	20	0	N	Egocentric	0	1	1	Descriptions Equal	2	0.1687
51	20	0	O	Egocentric	0	1	1	Descriptions Equal	2	0.1687
51	20	0	P	Egocentric	0	1	1	Descriptions Equal	2	0.1687
51	20	0	Q	Allocentric	1	1	1	Descriptions Equal	2	0.1687
51	20	0	R	Egocentric	0	1	1	Descriptions Equal	2	0.1687
52	26	0	A	Egocentric	0	1	0	Personal Superior	1	-0.8313
52	26	0	B	Allocentric	1	1	1	Descriptions Equal	2	0.1687
52	26	0	C	Egocentric	0	1	1	Descriptions Equal	2	0.1687
52	26	0	D	Allocentric	1	0	1	Addressee Superior	3	1.1687
52	26	0	E	Allocentric	1	0	1	Addressee Superior	3	1.1687
52	26	0	F	Egocentric	0	1	1	Descriptions Equal	2	0.1687
52	26	0	G	Egocentric	0	0	0	Descriptions Equal	2	0.1687
52	26	0	H	Egocentric	0	1	1	Descriptions Equal	2	0.1687
52	26	0	I	Egocentric	0	1	0	Personal Superior	1	-0.8313
52	26	0	J	Egocentric	0	1	1	Descriptions Equal	2	0.1687
52	26	0	K	Egocentric	0	1	0	Personal Superior	1	-0.8313
52	26	0	L	Allocentric	1	0	1	Addressee Superior	3	1.1687
52	26	0	M	Egocentric	0	1	1	Descriptions Equal	2	0.1687
52	26	0	N	Allocentric	1	0	0	Descriptions Equal	2	0.1687
52	26	0	O	Egocentric	0	0	1	Addressee Superior	3	1.1687
52	26	0	P	Egocentric	0	1	1	Descriptions Equal	2	0.1687
52	26	0	Q	Egocentric	0	1	0	Personal Superior	1	-0.8313
52	26	0	R	Egocentric	0	0	0	Descriptions Equal	2	0.1687
53	50	0	A	Egocentric	0	1	0	Personal Superior	1	-0.8313
53	50	0	B	Egocentric	0	1	1	Descriptions Equal	2	0.1687
53	50	0	C	Egocentric	0	1	0	Personal Superior	1	-0.8313
53	50	0	D	Egocentric	0	1	0	Personal Superior	1	-0.8313
53	50	0	E	Egocentric	0	1	1	Descriptions Equal	2	0.1687
53	50	0	F	Egocentric	0	1	1	Descriptions Equal	2	0.1687
53	50	0	G	Egocentric	0	1	0	Personal Superior	1	-0.8313
53	50	0	H	Egocentric	0	1	0	Personal Superior	1	-0.8313
53	50	0	I	Allocentric	1	0	1	Addressee Superior	3	1.1687
53	50	0	J	Egocentric	0	1	1	Descriptions Equal	2	0.1687
53	50	0	K	Egocentric	0	1	0	Personal Superior	1	-0.8313
53	50	0	L	Allocentric	1	1	1	Descriptions Equal	2	0.1687
53	50	0	M	Egocentric	0	1	0	Personal Superior	1	-0.8313
53	50	0	N	Egocentric	0	1	0	Personal Superior	1	-0.8313
53	50	0	O	Allocentric	1	0	0	Descriptions Equal	2	0.1687
53	50	0	P	Allocentric	1	1	1	Descriptions Equal	2	0.1687
53	50	0	Q	Egocentric	0	1	1	Descriptions Equal	2	0.1687
53	50	0	R	Allocentric	1	1	1	Descriptions Equal	2	0.1687
54	77	0	A	Egocentric	0	1	1	Descriptions Equal	2	0.1687
54	77	0	B	Egocentric	0	1	1	Descriptions Equal	2	0.1687
54	77	0	C	Egocentric	0	1	1	Descriptions Equal	2	0.1687
54	77	0	D	Egocentric	0	1	1	Descriptions Equal	2	0.1687
54	77	0	E	Egocentric	0	1	0	Personal Superior	1	-0.8313
54	77	0	F	Allocentric	1	0	0	Descriptions Equal	2	0.1687
54	77	0	G	Egocentric	0	0	0	Descriptions Equal	2	0.1687
54	77	0	H	Allocentric	1	1	1	Descriptions Equal	2	0.1687
54	77	0	I	Egocentric	0	0	0	Descriptions Equal	2	0.1687
54	77	0	J	Egocentric	0	0	0	Descriptions Equal	2	0.1687
54	77	0	K	Allocentric	1	0	1	Addressee Superior	3	1.1687
54	77	0	L	Egocentric	0	1	0	Personal Superior	1	-0.8313
54	77	0	M	Allocentric	1	1	1	Descriptions Equal	2	0.1687
54	77	0	N	Egocentric	0	1	1	Descriptions Equal	2	0.1687
54	77	0	O	Egocentric	0	1	0	Personal Superior	1	-0.8313
54	77	0	P	Egocentric	0	1	0	Personal Superior	1	-0.8313
54	77	0	Q	Egocentric	0	1	0	Personal Superior	1	-0.8313
54	77	0	R	Egocentric	0	1	0	Personal Superior	1	-0.8313
55	61	0	A	Egocentric	0	1	1	Descriptions Equal	2	0.1687
55	61	0	B	Allocentric	1	1	1	Descriptions Equal	2	0.1687
55	61	0	C	Egocentric	0	1	1	Descriptions Equal	2	0.1687
55	61	0	D	Egocentric	0	1	1	Descriptions Equal	2	0.1687
55	61	0	E	Egocentric	0	1	1	Descriptions Equal	2	0.1687
55	61	0	F	Egocentric	0	0	0	Descriptions Equal	2	0.1687
55	61	0	G	Egocentric	0	0	0	Descriptions Equal	2	0.1687
55	61	0	H	Egocentric	0	1	1	Descriptions Equal	2	0.1687
55	61	0	I	Egocentric	0	0	0	Descriptions Equal	2	0.1687
55	61	0	J	Egocentric	0	0	0	Descriptions Equal	2	0.1687
55	61	0	K	Allocentric	1	0	1	Addressee Superior	3	1.1687
55	61	0	L	Egocentric	0	1	0	Personal Superior	1	-0.8313
55	61	0	M	Allocentric	1	1	1	Descriptions Equal	2	0.1687
55	61	0	N	Allocentric	1	1	1	Descriptions Equal	2	0.1687
55	61	0	O	Egocentric	0	1	0	Personal Superior	1	-0.8313
55	61	0	P	Egocentric	0	1	0	Personal Superior	1	-0.8313
55	61	0	Q	Egocentric	0	1	0	Personal Superior	1	-0.8313
55	61	0	R	Allocentric	1	1	0	Personal Superior	1	-0.8313
56	50	0	A	Egocentric	0	1	1	Descriptions Equal	2	0.1687
56	50	0	B	Allocentric	1	0	1	Addressee Superior	3	1.1687
56	50	0	C	Egocentric	0	1	1	Descriptions Equal	2	0.1687
56	50	0	D	Allocentric	1	0	1	Addressee Superior	3	1.1687
56	50	0	E	Allocentric	1	0	1	Addressee Superior	3	1.1687
56	50	0	F	Egocentric	0	1	1	Descriptions Equal	2	0.1687
56	50	0	G	Egocentric	0	1	1	Descriptions Equal	2	0.1687
56	50	0	H	Egocentric	0	1	0	Personal Superior	1	-0.8313
56	50	0	I	Egocentric	0	0	1	Addressee Superior	3	1.1687
56	50	0	J	Egocentric	0	1	0	Personal Superior	1	-0.8313
56	50	0	K	Allocentric	1	0	1	Addressee Superior	3	1.1687
56	50	0	L	Egocentric	0	1	0	Personal Superior	1	-0.8313
56	50	0	M	Egocentric	0	1	0	Personal Superior	1	-0.8313
56	50	0	N	Egocentric	0	1	1	Descriptions Equal	2	0.1687
56	50	0	O	Egocentric	0	1	0	Personal Superior	1	-0.8313
56	50	0	P	Allocentric	1	1	0	Personal Superior	1	-0.8313
56	50	0	Q	Egocentric	0	1	0	Personal Superior	1	-0.8313
56	50	0	R	Egocentric	0	1	0	Personal Superior	1	-0.8313
57	53	0	A	Egocentric	0	1	1	Descriptions Equal	2	0.1687
57	53	0	B	Allocentric	1	0	1	Addressee Superior	3	1.1687
57	53	0	C	Egocentric	0	1	1	Descriptions Equal	2	0.1687
57	53	0	D	Egocentric	0	1	0	Personal Superior	1	-0.8313
57	53	0	E	Egocentric	0	1	0	Personal Superior	1	-0.8313
57	53	0	F	Egocentric	0	1	0	Personal Superior	1	-0.8313
57	53	0	G	Allocentric	1	0	0	Descriptions Equal	2	0.1687
57	53	0	H	Egocentric	0	1	0	Personal Superior	1	-0.8313
57	53	0	I	Allocentric	1	0	0	Descriptions Equal	2	0.1687
57	53	0	J	Allocentric	1	1	0	Personal Superior	1	-0.8313
57	53	0	K	Egocentric	0	1	0	Personal Superior	1	-0.8313
57	53	0	L	Egocentric	0	1	0	Personal Superior	1	-0.8313
57	53	0	M	Allocentric	1	1	1	Descriptions Equal	2	0.1687
57	53	0	N	Allocentric	1	1	1	Descriptions Equal	2	0.1687
57	53	0	O	Allocentric	1	1	0	Personal Superior	1	-0.8313
57	53	0	P	Allocentric	1	0	1	Addressee Superior	3	1.1687
57	53	0	Q	Egocentric	0	1	1	Descriptions Equal	2	0.1687
57	53	0	R	Egocentric	0	1	0	Personal Superior	1	-0.8313
58	49	0	A	Allocentric	1	0	1	Addressee Superior	3	1.1687
58	49	0	B	Allocentric	1	1	1	Descriptions Equal	2	0.1687
58	49	0	C	Egocentric	0	1	1	Descriptions Equal	2	0.1687
58	49	0	D	Allocentric	1	1	1	Descriptions Equal	2	0.1687
58	49	0	E	Egocentric	0	1	1	Descriptions Equal	2	0.1687
58	49	0	F	Egocentric	0	1	1	Descriptions Equal	2	0.1687
58	49	0	G	Allocentric	1	0	1	Addressee Superior	3	1.1687
58	49	0	H	Egocentric	0	1	1	Descriptions Equal	2	0.1687
58	49	0	I	Allocentric	1	1	1	Descriptions Equal	2	0.1687
58	49	0	J	Egocentric	0	1	1	Descriptions Equal	2	0.1687
58	49	0	K	Egocentric	0	1	1	Descriptions Equal	2	0.1687
58	49	0	L	Egocentric	0	1	1	Descriptions Equal	2	0.1687
58	49	0	M	Egocentric	0	1	1	Descriptions Equal	2	0.1687
58	49	0	N	Egocentric	0	1	1	Descriptions Equal	2	0.1687
58	49	0	O	Egocentric	0	1	1	Descriptions Equal	2	0.1687
58	49	0	P	Egocentric	0	1	1	Descriptions Equal	2	0.1687
58	49	0	Q	Egocentric	0	1	1	Descriptions Equal	2	0.1687
58	49	0	R	Egocentric	0	1	1	Descriptions Equal	2	0.1687
59	69	0	A	Allocentric	1	0	0	Descriptions Equal	2	0.1687
59	69	0	B	Egocentric	0	0	1	Addressee Superior	3	1.1687
59	69	0	C	Allocentric	1	1	1	Descriptions Equal	2	0.1687
59	69	0	D	Allocentric	1	1	0	Personal Superior	1	-0.8313
59	69	0	E	Allocentric	1	0	1	Addressee Superior	3	1.1687
59	69	0	F	Allocentric	1	0	1	Addressee Superior	3	1.1687
59	69	0	G	Allocentric	1	0	1	Addressee Superior	3	1.1687
59	69	0	H	Allocentric	1	1	0	Personal Superior	1	-0.8313
59	69	0	I	Egocentric	0	0	1	Addressee Superior	3	1.1687
59	69	0	J	Egocentric	0	1	0	Personal Superior	1	-0.8313
59	69	0	K	Egocentric	0	1	0	Personal Superior	1	-0.8313
59	69	0	L	Egocentric	0	1	1	Descriptions Equal	2	0.1687
59	69	0	M	Egocentric	0	0	1	Addressee Superior	3	1.1687
59	69	0	N	Egocentric	0	0	1	Addressee Superior	3	1.1687
59	69	0	O	Allocentric	1	0	1	Addressee Superior	3	1.1687
59	69	0	P	Allocentric	1	0	1	Addressee Superior	3	1.1687
59	69	0	Q	Allocentric	1	0	1	Addressee Superior	3	1.1687
59	69	0	R	Allocentric	1	1	0	Personal Superior	1	-0.8313
60	51	1	A	Egocentric	0	1	1	Descriptions Equal	2	0.1687
60	51	1	B	Allocentric	1	1	1	Descriptions Equal	2	0.1687
60	51	1	C	Egocentric	0	1	1	Descriptions Equal	2	0.1687
60	51	1	D	Allocentric	1	0	1	Addressee Superior	3	1.1687
60	51	1	E	Egocentric	0	1	1	Descriptions Equal	2	0.1687
60	51	1	F	Allocentric	1	0	1	Addressee Superior	3	1.1687
60	51	1	G	Egocentric	0	1	1	Descriptions Equal	2	0.1687
60	51	1	H	Egocentric	0	1	1	Descriptions Equal	2	0.1687
60	51	1	I	Allocentric	1	1	1	Descriptions Equal	2	0.1687
60	51	1	J	Egocentric	0	1	1	Descriptions Equal	2	0.1687
60	51	1	K	Egocentric	0	1	1	Descriptions Equal	2	0.1687
60	51	1	L	Egocentric	0	1	1	Descriptions Equal	2	0.1687
60	51	1	M	Egocentric	0	0	1	Addressee Superior	3	1.1687
60	51	1	N	Egocentric	0	1	1	Descriptions Equal	2	0.1687
60	51	1	O	Allocentric	1	0	1	Addressee Superior	3	1.1687
60	51	1	P	Allocentric	1	1	1	Descriptions Equal	2	0.1687
60	51	1	Q	Egocentric	0	1	1	Descriptions Equal	2	0.1687
60	51	1	R	Egocentric	0	1	1	Descriptions Equal	2	0.1687
61	57	0	A	Allocentric	1	0	1	Addressee Superior	3	1.1687
61	57	0	B	Egocentric	0	1	0	Personal Superior	1	-0.8313
61	57	0	C	Egocentric	0	1	1	Descriptions Equal	2	0.1687
61	57	0	D	Egocentric	0	1	0	Personal Superior	1	-0.8313
61	57	0	E	Egocentric	0	1	1	Descriptions Equal	2	0.1687
61	57	0	F	Egocentric	0	1	0	Personal Superior	1	-0.8313
61	57	0	G	Egocentric	0	1	1	Descriptions Equal	2	0.1687
61	57	0	H	Egocentric	0	1	1	Descriptions Equal	2	0.1687
61	57	0	I	Egocentric	0	1	1	Descriptions Equal	2	0.1687
61	57	0	J	Egocentric	0	1	1	Descriptions Equal	2	0.1687
61	57	0	K	Egocentric	0	1	0	Personal Superior	1	-0.8313
61	57	0	L	Allocentric	1	0	1	Addressee Superior	3	1.1687
61	57	0	M	Egocentric	0	1	0	Personal Superior	1	-0.8313
61	57	0	N	Egocentric	0	1	1	Descriptions Equal	2	0.1687
61	57	0	O	Allocentric	1	0	1	Addressee Superior	3	1.1687
61	57	0	P	Egocentric	0	1	1	Descriptions Equal	2	0.1687
61	57	0	Q	Egocentric	0	1	0	Personal Superior	1	-0.8313
61	57	0	R	Egocentric	0	1	1	Descriptions Equal	2	0.1687
62	61	1	A	Egocentric	0	1	1	Descriptions Equal	2	0.1687
62	61	1	B	Allocentric	1	1	1	Descriptions Equal	2	0.1687
62	61	1	C	Egocentric	0	1	1	Descriptions Equal	2	0.1687
62	61	1	D	Egocentric	0	1	1	Descriptions Equal	2	0.1687
62	61	1	E	Allocentric	1	1	1	Descriptions Equal	2	0.1687
62	61	1	F	Allocentric	1	1	1	Descriptions Equal	2	0.1687
62	61	1	G	Allocentric	1	1	1	Descriptions Equal	2	0.1687
62	61	1	H	Allocentric	1	1	1	Descriptions Equal	2	0.1687
62	61	1	I	Egocentric	0	1	1	Descriptions Equal	2	0.1687
62	61	1	J	Egocentric	0	1	1	Descriptions Equal	2	0.1687
62	61	1	K	Allocentric	1	1	1	Descriptions Equal	2	0.1687
62	61	1	L	Allocentric	1	1	1	Descriptions Equal	2	0.1687
62	61	1	M	Egocentric	0	1	1	Descriptions Equal	2	0.1687
62	61	1	N	Allocentric	1	1	1	Descriptions Equal	2	0.1687
62	61	1	O	Allocentric	1	1	1	Descriptions Equal	2	0.1687
62	61	1	P	Allocentric	1	1	1	Descriptions Equal	2	0.1687
62	61	1	Q	Allocentric	1	1	1	Descriptions Equal	2	0.1687
62	61	1	R	Allocentric	1	1	1	Descriptions Equal	2	0.1687
63	50	1	A	Allocentric	1	1	1	Descriptions Equal	2	0.1687
63	50	1	B	Egocentric	0	1	1	Descriptions Equal	2	0.1687
63	50	1	C	Egocentric	0	1	0	Personal Superior	1	-0.8313
63	50	1	D	Egocentric	0	1	1	Descriptions Equal	2	0.1687
63	50	1	E	Allocentric	1	1	1	Descriptions Equal	2	0.1687
63	50	1	F	Egocentric	0	1	1	Descriptions Equal	2	0.1687
63	50	1	G	Allocentric	1	0	1	Addressee Superior	3	1.1687
63	50	1	H	Egocentric	0	1	1	Descriptions Equal	2	0.1687
63	50	1	I	Egocentric	0	1	1	Descriptions Equal	2	0.1687
63	50	1	J	Allocentric	1	1	1	Descriptions Equal	2	0.1687
63	50	1	K	Egocentric	0	1	1	Descriptions Equal	2	0.1687
63	50	1	L	Egocentric	0	1	0	Personal Superior	1	-0.8313
63	50	1	M	Egocentric	0	1	1	Descriptions Equal	2	0.1687
63	50	1	N	Egocentric	0	1	1	Descriptions Equal	2	0.1687
63	50	1	O	Egocentric	0	1	0	Personal Superior	1	-0.8313
63	50	1	P	Egocentric	0	1	0	Personal Superior	1	-0.8313
63	50	1	Q	Egocentric	0	1	1	Descriptions Equal	2	0.1687
63	50	1	R	Egocentric	0	1	1	Descriptions Equal	2	0.1687
64	55	0	A	Egocentric	0	1	1	Descriptions Equal	2	0.1687
64	55	0	B	Egocentric	0	1	1	Descriptions Equal	2	0.1687
64	55	0	C	Egocentric	0	1	1	Descriptions Equal	2	0.1687
64	55	0	D	Egocentric	0	1	1	Descriptions Equal	2	0.1687
64	55	0	E	Egocentric	0	1	1	Descriptions Equal	2	0.1687
64	55	0	F	Egocentric	0	1	1	Descriptions Equal	2	0.1687
64	55	0	G	Allocentric	1	0	1	Addressee Superior	3	1.1687
64	55	0	H	Egocentric	0	0	1	Addressee Superior	3	1.1687
64	55	0	I	Egocentric	0	0	0	Descriptions Equal	2	0.1687
64	55	0	J	Egocentric	0	1	1	Descriptions Equal	2	0.1687
64	55	0	K	Egocentric	0	0	1	Addressee Superior	3	1.1687
64	55	0	L	Egocentric	0	1	1	Descriptions Equal	2	0.1687
64	55	0	M	Egocentric	0	1	0	Personal Superior	1	-0.8313
64	55	0	N	Egocentric	0	0	0	Descriptions Equal	2	0.1687
64	55	0	O	Egocentric	0	1	0	Personal Superior	1	-0.8313
64	55	0	P	Egocentric	0	1	0	Personal Superior	1	-0.8313
64	55	0	Q	Egocentric	0	1	0	Personal Superior	1	-0.8313
64	55	0	R	Egocentric	0	1	1	Descriptions Equal	2	0.1687
65	60	0	A	Allocentric	1	1	1	Descriptions Equal	2	0.1687
65	60	0	B	Allocentric	1	0	1	Addressee Superior	3	1.1687
65	60	0	C	Allocentric	1	1	1	Descriptions Equal	2	0.1687
65	60	0	D	Egocentric	0	1	1	Descriptions Equal	2	0.1687
65	60	0	E	Egocentric	0	0	1	Addressee Superior	3	1.1687
65	60	0	F	Egocentric	0	1	0	Personal Superior	1	-0.8313
65	60	0	G	Egocentric	0	1	0	Personal Superior	1	-0.8313
65	60	0	H	Egocentric	0	1	0	Personal Superior	1	-0.8313
65	60	0	I	Egocentric	0	1	0	Personal Superior	1	-0.8313
65	60	0	J	Egocentric	0	1	1	Descriptions Equal	2	0.1687
65	60	0	K	Egocentric	0	1	0	Personal Superior	1	-0.8313
65	60	0	L	Allocentric	1	1	1	Descriptions Equal	2	0.1687
65	60	0	M	Allocentric	1	1	1	Descriptions Equal	2	0.1687
65	60	0	N	Egocentric	0	1	1	Descriptions Equal	2	0.1687
65	60	0	O	Egocentric	0	1	0	Personal Superior	1	-0.8313
65	60	0	P	Egocentric	0	1	1	Descriptions Equal	2	0.1687
65	60	0	Q	Egocentric	0	1	0	Personal Superior	1	-0.8313
65	60	0	R	Egocentric	0	1	0	Personal Superior	1	-0.8313
66	65	0	A	Egocentric	0	1	1	Descriptions Equal	2	0.1687
66	65	0	B	Egocentric	0	1	0	Personal Superior	1	-0.8313
66	65	0	C	Egocentric	0	1	0	Personal Superior	1	-0.8313
66	65	0	D	Egocentric	0	1	1	Descriptions Equal	2	0.1687
66	65	0	E	Egocentric	0	1	1	Descriptions Equal	2	0.1687
66	65	0	F	Egocentric	0	1	1	Descriptions Equal	2	0.1687
66	65	0	G	Egocentric	0	1	1	Descriptions Equal	2	0.1687
66	65	0	H	Egocentric	0	1	0	Personal Superior	1	-0.8313
66	65	0	I	Egocentric	0	1	0	Personal Superior	1	-0.8313
66	65	0	J	Egocentric	0	1	0	Personal Superior	1	-0.8313
66	65	0	K	Egocentric	0	1	0	Personal Superior	1	-0.8313
66	65	0	L	Egocentric	0	1	0	Personal Superior	1	-0.8313
66	65	0	M	Egocentric	0	1	0	Personal Superior	1	-0.8313
66	65	0	N	Egocentric	0	1	1	Descriptions Equal	2	0.1687
66	65	0	O	Egocentric	0	1	0	Personal Superior	1	-0.8313
66	65	0	P	Egocentric	0	1	0	Personal Superior	1	-0.8313
66	65	0	Q	Egocentric	0	1	0	Personal Superior	1	-0.8313
66	65	0	R	Egocentric	0	1	0	Personal Superior	1	-0.8313
67	72	0	A	Egocentric	0	1	0	Personal Superior	1	-0.8313
67	72	0	B	Egocentric	0	1	0	Personal Superior	1	-0.8313
67	72	0	C	Egocentric	0	1	0	Personal Superior	1	-0.8313
67	72	0	D	Egocentric	0	1	0	Personal Superior	1	-0.8313
67	72	0	E	Egocentric	0	1	1	Descriptions Equal	2	0.1687
67	72	0	F	Egocentric	0	1	1	Descriptions Equal	2	0.1687
67	72	0	G	Egocentric	0	1	0	Personal Superior	1	-0.8313
67	72	0	H	Egocentric	0	1	0	Personal Superior	1	-0.8313
67	72	0	I	Allocentric	1	1	1	Descriptions Equal	2	0.1687
67	72	0	J	Egocentric	0	1	1	Descriptions Equal	2	0.1687
67	72	0	K	Egocentric	0	1	0	Personal Superior	1	-0.8313
67	72	0	L	Egocentric	0	1	1	Descriptions Equal	2	0.1687
67	72	0	M	Allocentric	1	1	1	Descriptions Equal	2	0.1687
67	72	0	N	Allocentric	1	1	1	Descriptions Equal	2	0.1687
67	72	0	O	Egocentric	0	1	0	Personal Superior	1	-0.8313
67	72	0	P	Egocentric	0	1	1	Descriptions Equal	2	0.1687
67	72	0	Q	Egocentric	0	1	1	Descriptions Equal	2	0.1687
67	72	0	R	Egocentric	0	1	1	Descriptions Equal	2	0.1687
68	52	0	A	Egocentric	0	1	1	Descriptions Equal	2	0.1687
68	52	0	B	Allocentric	1	1	1	Descriptions Equal	2	0.1687
68	52	0	C	Egocentric	0	1	1	Descriptions Equal	2	0.1687
68	52	0	D	Allocentric	1	1	1	Descriptions Equal	2	0.1687
68	52	0	E	Egocentric	0	1	1	Descriptions Equal	2	0.1687
68	52	0	F	Egocentric	0	1	1	Descriptions Equal	2	0.1687
68	52	0	G	Allocentric	1	1	1	Descriptions Equal	2	0.1687
68	52	0	H	Allocentric	1	1	1	Descriptions Equal	2	0.1687
68	52	0	I	Egocentric	0	0	0	Descriptions Equal	2	0.1687
68	52	0	J	Egocentric	0	1	1	Descriptions Equal	2	0.1687
68	52	0	K	Egocentric	0	1	1	Descriptions Equal	2	0.1687
68	52	0	L	Egocentric	0	1	0	Personal Superior	1	-0.8313
68	52	0	M	Egocentric	0	1	1	Descriptions Equal	2	0.1687
68	52	0	N	Egocentric	0	1	0	Personal Superior	1	-0.8313
68	52	0	O	Egocentric	0	1	0	Personal Superior	1	-0.8313
68	52	0	P	Egocentric	0	1	0	Personal Superior	1	-0.8313
68	52	0	Q	Egocentric	0	1	1	Descriptions Equal	2	0.1687
68	52	0	R	Egocentric	0	1	1	Descriptions Equal	2	0.1687
69	66	0	A	Egocentric	0	1	1	Descriptions Equal	2	0.1687
69	66	0	B	Allocentric	1	1	1	Descriptions Equal	2	0.1687
69	66	0	C	Egocentric	0	1	0	Personal Superior	1	-0.8313
69	66	0	D	Egocentric	0	1	1	Descriptions Equal	2	0.1687
69	66	0	E	Egocentric	0	1	1	Descriptions Equal	2	0.1687
69	66	0	F	Egocentric	0	1	0	Personal Superior	1	-0.8313
69	66	0	G	Egocentric	0	1	1	Descriptions Equal	2	0.1687
69	66	0	H	Egocentric	0	1	1	Descriptions Equal	2	0.1687
69	66	0	I	Allocentric	1	1	1	Descriptions Equal	2	0.1687
69	66	0	J	Egocentric	0	1	1	Descriptions Equal	2	0.1687
69	66	0	K	Egocentric	0	1	0	Personal Superior	1	-0.8313
69	66	0	L	Egocentric	0	1	1	Descriptions Equal	2	0.1687
69	66	0	M	Egocentric	0	1	1	Descriptions Equal	2	0.1687
69	66	0	N	Egocentric	0	1	1	Descriptions Equal	2	0.1687
69	66	0	O	Allocentric	1	1	1	Descriptions Equal	2	0.1687
69	66	0	P	Egocentric	0	1	1	Descriptions Equal	2	0.1687
69	66	0	Q	Allocentric	1	1	1	Descriptions Equal	2	0.1687
69	66	0	R	Egocentric	0	1	1	Descriptions Equal	2	0.1687
70	24	0	A	Egocentric	0	1	0	Personal Superior	1	-0.8313
70	24	0	B	Egocentric	0	1	1	Descriptions Equal	2	0.1687
70	24	0	C	Allocentric	1	1	1	Descriptions Equal	2	0.1687
70	24	0	D	Allocentric	1	0	1	Addressee Superior	3	1.1687
70	24	0	E	Egocentric	0	1	0	Personal Superior	1	-0.8313
70	24	0	F	Allocentric	1	1	1	Descriptions Equal	2	0.1687
70	24	0	G	Allocentric	1	1	1	Descriptions Equal	2	0.1687
70	24	0	H	Egocentric	0	1	1	Descriptions Equal	2	0.1687
70	24	0	I	Allocentric	1	1	1	Descriptions Equal	2	0.1687
70	24	0	J	Egocentric	0	1	1	Descriptions Equal	2	0.1687
70	24	0	K	Allocentric	1	1	1	Descriptions Equal	2	0.1687
70	24	0	L	Allocentric	1	1	1	Descriptions Equal	2	0.1687
70	24	0	M	Egocentric	0	1	1	Descriptions Equal	2	0.1687
70	24	0	N	Egocentric	0	1	0	Personal Superior	1	-0.8313
70	24	0	O	Egocentric	0	1	1	Descriptions Equal	2	0.1687
70	24	0	P	Allocentric	1	0	1	Addressee Superior	3	1.1687
70	24	0	Q	Egocentric	0	1	0	Personal Superior	1	-0.8313
70	24	0	R	Egocentric	0	1	1	Descriptions Equal	2	0.1687
71	33	1	A	Allocentric	1	0	1	Addressee Superior	3	1.1687
71	33	1	B	Egocentric	0	1	1	Descriptions Equal	2	0.1687
71	33	1	C	Egocentric	0	1	0	Personal Superior	1	-0.8313
71	33	1	D	Allocentric	1	1	1	Descriptions Equal	2	0.1687
71	33	1	E	Egocentric	0	1	1	Descriptions Equal	2	0.1687
71	33	1	F	Egocentric	0	0	0	Descriptions Equal	2	0.1687
71	33	1	G	Egocentric	0	1	1	Descriptions Equal	2	0.1687
71	33	1	H	Egocentric	0	1	1	Descriptions Equal	2	0.1687
71	33	1	I	Egocentric	0	1	0	Personal Superior	1	-0.8313
71	33	1	J	Egocentric	0	1	1	Descriptions Equal	2	0.1687
71	33	1	K	Egocentric	0	1	0	Personal Superior	1	-0.8313
71	33	1	L	Egocentric	0	1	1	Descriptions Equal	2	0.1687
71	33	1	M	Allocentric	1	1	1	Descriptions Equal	2	0.1687
71	33	1	N	Egocentric	0	1	1	Descriptions Equal	2	0.1687
71	33	1	O	Egocentric	0	1	1	Descriptions Equal	2	0.1687
71	33	1	P	Allocentric	1	1	1	Descriptions Equal	2	0.1687
71	33	1	Q	Egocentric	0	1	1	Descriptions Equal	2	0.1687
71	33	1	R	Egocentric	0	1	1	Descriptions Equal	2	0.1687
72	68	1	A	Egocentric	0	1	1	Descriptions Equal	2	0.1687
72	68	1	B	Allocentric	1	1	1	Descriptions Equal	2	0.1687
72	68	1	C	Egocentric	0	1	1	Descriptions Equal	2	0.1687
72	68	1	D	Egocentric	0	1	1	Descriptions Equal	2	0.1687
72	68	1	E	Allocentric	1	1	0	Personal Superior	1	-0.8313
72	68	1	F	Egocentric	0	1	0	Personal Superior	1	-0.8313
72	68	1	G	Egocentric	0	1	0	Personal Superior	1	-0.8313
72	68	1	H	Allocentric	1	1	1	Descriptions Equal	2	0.1687
72	68	1	I	Allocentric	1	0	1	Addressee Superior	3	1.1687
72	68	1	J	Allocentric	1	1	1	Descriptions Equal	2	0.1687
72	68	1	K	Egocentric	0	1	0	Personal Superior	1	-0.8313
72	68	1	L	Allocentric	1	1	1	Descriptions Equal	2	0.1687
72	68	1	M	Egocentric	0	1	0	Personal Superior	1	-0.8313
72	68	1	N	Egocentric	0	1	1	Descriptions Equal	2	0.1687
72	68	1	O	Egocentric	0	1	0	Personal Superior	1	-0.8313
72	68	1	P	Egocentric	0	1	0	Personal Superior	1	-0.8313
72	68	1	Q	Egocentric	0	1	1	Descriptions Equal	2	0.1687
72	68	1	R	Egocentric	0	1	1	Descriptions Equal	2	0.1687
73	26	1	A	Egocentric	0	1	1	Descriptions Equal	2	0.1687
73	26	1	B	Allocentric	1	1	1	Descriptions Equal	2	0.1687
73	26	1	C	Egocentric	0	1	0	Personal Superior	1	-0.8313
73	26	1	D	Egocentric	0	0	1	Addressee Superior	3	1.1687
73	26	1	E	Egocentric	0	1	1	Descriptions Equal	2	0.1687
73	26	1	F	Egocentric	0	1	1	Descriptions Equal	2	0.1687
73	26	1	G	Egocentric	0	1	0	Personal Superior	1	-0.8313
73	26	1	H	Egocentric	0	1	1	Descriptions Equal	2	0.1687
73	26	1	I	Egocentric	0	1	0	Personal Superior	1	-0.8313
73	26	1	J	Egocentric	0	1	1	Descriptions Equal	2	0.1687
73	26	1	K	Allocentric	1	1	1	Descriptions Equal	2	0.1687
73	26	1	L	Egocentric	0	1	0	Personal Superior	1	-0.8313
73	26	1	M	Egocentric	0	1	0	Personal Superior	1	-0.8313
73	26	1	N	Allocentric	1	1	1	Descriptions Equal	2	0.1687
73	26	1	O	Egocentric	0	0	1	Addressee Superior	3	1.1687
73	26	1	P	Egocentric	0	1	1	Descriptions Equal	2	0.1687
73	26	1	Q	Egocentric	0	0	1	Addressee Superior	3	1.1687
73	26	1	R	Allocentric	1	1	1	Descriptions Equal	2	0.1687
74	68	1	A	Egocentric	0	1	1	Descriptions Equal	2	0.1687
74	68	1	B	Egocentric	0	1	0	Personal Superior	1	-0.8313
74	68	1	C	Egocentric	0	0	0	Descriptions Equal	2	0.1687
74	68	1	D	Egocentric	0	1	1	Descriptions Equal	2	0.1687
74	68	1	E	Allocentric	1	0	0	Descriptions Equal	2	0.1687
74	68	1	F	Egocentric	0	1	0	Personal Superior	1	-0.8313
74	68	1	G	Egocentric	0	1	0	Personal Superior	1	-0.8313
74	68	1	H	Egocentric	0	1	1	Descriptions Equal	2	0.1687
74	68	1	I	Egocentric	0	0	0	Descriptions Equal	2	0.1687
74	68	1	J	Allocentric	1	1	1	Descriptions Equal	2	0.1687
74	68	1	K	Egocentric	0	1	0	Personal Superior	1	-0.8313
74	68	1	L	Egocentric	0	1	0	Personal Superior	1	-0.8313
74	68	1	M	Egocentric	0	1	1	Descriptions Equal	2	0.1687
74	68	1	N	Egocentric	0	1	1	Descriptions Equal	2	0.1687
74	68	1	O	Egocentric	0	0	0	Descriptions Equal	2	0.1687
74	68	1	P	Allocentric	1	0	1	Addressee Superior	3	1.1687
74	68	1	Q	Egocentric	0	1	1	Descriptions Equal	2	0.1687
74	68	1	R	Egocentric	0	1	0	Personal Superior	1	-0.8313
75	26	0	A	Egocentric	0	1	0	Personal Superior	1	-0.8313
75	26	0	B	Allocentric	1	0	0	Descriptions Equal	2	0.1687
75	26	0	C	Egocentric	0	0	1	Addressee Superior	3	1.1687
75	26	0	D	Egocentric	0	1	1	Descriptions Equal	2	0.1687
75	26	0	E	Allocentric	1	0	0	Descriptions Equal	2	0.1687
75	26	0	F	Egocentric	0	1	1	Descriptions Equal	2	0.1687
75	26	0	G	Egocentric	0	1	0	Personal Superior	1	-0.8313
75	26	0	H	Egocentric	0	0	0	Descriptions Equal	2	0.1687
75	26	0	I	Allocentric	1	0	1	Addressee Superior	3	1.1687
75	26	0	J	Egocentric	0	1	0	Personal Superior	1	-0.8313
75	26	0	K	Allocentric	1	0	0	Descriptions Equal	2	0.1687
75	26	0	L	Egocentric	0	1	1	Descriptions Equal	2	0.1687
75	26	0	M	Egocentric	0	0	0	Descriptions Equal	2	0.1687
75	26	0	N	Egocentric	0	1	1	Descriptions Equal	2	0.1687
75	26	0	O	Egocentric	0	1	1	Descriptions Equal	2	0.1687
75	26	0	P	Egocentric	0	0	0	Descriptions Equal	2	0.1687
75	26	0	Q	Allocentric	1	1	1	Descriptions Equal	2	0.1687
75	26	0	R	Allocentric	1	1	1	Descriptions Equal	2	0.1687
76	50	0	A	Egocentric	0	1	1	Descriptions Equal	2	0.1687
76	50	0	B	Allocentric	1	1	1	Descriptions Equal	2	0.1687
76	50	0	C	Allocentric	1	1	1	Descriptions Equal	2	0.1687
76	50	0	D	Allocentric	1	0	0	Descriptions Equal	2	0.1687
76	50	0	E	Egocentric	0	1	0	Personal Superior	1	-0.8313
76	50	0	F	Egocentric	0	1	1	Descriptions Equal	2	0.1687
76	50	0	G	Allocentric	1	0	0	Descriptions Equal	2	0.1687
76	50	0	H	Egocentric	0	1	1	Descriptions Equal	2	0.1687
76	50	0	I	Allocentric	1	1	0	Personal Superior	1	-0.8313
76	50	0	J	Allocentric	1	1	1	Descriptions Equal	2	0.1687
76	50	0	K	Allocentric	1	1	1	Descriptions Equal	2	0.1687
76	50	0	L	Egocentric	0	1	0	Personal Superior	1	-0.8313
76	50	0	M	Egocentric	0	1	1	Descriptions Equal	2	0.1687
76	50	0	N	Egocentric	0	1	0	Personal Superior	1	-0.8313
76	50	0	O	Egocentric	0	1	0	Personal Superior	1	-0.8313
76	50	0	P	Egocentric	0	1	1	Descriptions Equal	2	0.1687
76	50	0	Q	Egocentric	0	1	0	Personal Superior	1	-0.8313
76	50	0	R	Egocentric	0	1	1	Descriptions Equal	2	0.1687
77	19	0	A	Allocentric	1	0	1	Addressee Superior	3	1.1687
77	19	0	B	Egocentric	0	1	1	Descriptions Equal	2	0.1687
77	19	0	C	Allocentric	1	0	1	Addressee Superior	3	1.1687
77	19	0	D	Egocentric	0	1	1	Descriptions Equal	2	0.1687
77	19	0	E	Egocentric	0	1	1	Descriptions Equal	2	0.1687
77	19	0	F	Allocentric	1	0	1	Addressee Superior	3	1.1687
77	19	0	G	Egocentric	0	1	1	Descriptions Equal	2	0.1687
77	19	0	H	Allocentric	1	0	1	Addressee Superior	3	1.1687
77	19	0	I	Allocentric	1	0	1	Addressee Superior	3	1.1687
77	19	0	J	Egocentric	0	1	1	Descriptions Equal	2	0.1687
77	19	0	K	Egocentric	0	1	0	Personal Superior	1	-0.8313
77	19	0	L	Allocentric	1	0	1	Addressee Superior	3	1.1687
77	19	0	M	Allocentric	1	1	1	Descriptions Equal	2	0.1687
77	19	0	N	Egocentric	0	1	1	Descriptions Equal	2	0.1687
77	19	0	O	Egocentric	0	1	1	Descriptions Equal	2	0.1687
77	19	0	P	Allocentric	1	0	1	Addressee Superior	3	1.1687
77	19	0	Q	Allocentric	1	1	1	Descriptions Equal	2	0.1687
77	19	0	R	Allocentric	1	0	1	Addressee Superior	3	1.1687
78	37	1	A	Egocentric	0	1	0	Personal Superior	1	-0.8313
78	37	1	B	Egocentric	0	1	1	Descriptions Equal	2	0.1687
78	37	1	C	Egocentric	0	1	1	Descriptions Equal	2	0.1687
78	37	1	D	Egocentric	0	1	0	Personal Superior	1	-0.8313
78	37	1	E	Egocentric	0	1	0	Personal Superior	1	-0.8313
78	37	1	F	Egocentric	0	1	1	Descriptions Equal	2	0.1687
78	37	1	G	Egocentric	0	1	1	Descriptions Equal	2	0.1687
78	37	1	H	Egocentric	0	1	1	Descriptions Equal	2	0.1687
78	37	1	I	Egocentric	0	1	0	Personal Superior	1	-0.8313
78	37	1	J	Egocentric	0	1	1	Descriptions Equal	2	0.1687
78	37	1	K	Egocentric	0	1	1	Descriptions Equal	2	0.1687
78	37	1	L	Egocentric	0	1	0	Personal Superior	1	-0.8313
78	37	1	M	Egocentric	0	1	1	Descriptions Equal	2	0.1687
78	37	1	N	Egocentric	0	1	1	Descriptions Equal	2	0.1687
78	37	1	O	Egocentric	0	1	1	Descriptions Equal	2	0.1687
78	37	1	P	Egocentric	0	1	1	Descriptions Equal	2	0.1687
78	37	1	Q	Egocentric	0	1	1	Descriptions Equal	2	0.1687
78	37	1	R	Egocentric	0	1	0	Personal Superior	1	-0.8313
79	34	1	A	Allocentric	1	0	1	Addressee Superior	3	1.1687
79	34	1	B	Allocentric	1	1	1	Descriptions Equal	2	0.1687
79	34	1	C	Egocentric	0	1	0	Personal Superior	1	-0.8313
79	34	1	D	Egocentric	0	1	1	Descriptions Equal	2	0.1687
79	34	1	E	Egocentric	0	1	1	Descriptions Equal	2	0.1687
79	34	1	F	Egocentric	0	1	1	Descriptions Equal	2	0.1687
79	34	1	G	Allocentric	1	0	0	Descriptions Equal	2	0.1687
79	34	1	H	Egocentric	0	1	1	Descriptions Equal	2	0.1687
79	34	1	I	Egocentric	0	0	0	Descriptions Equal	2	0.1687
79	34	1	J	Egocentric	0	1	1	Descriptions Equal	2	0.1687
79	34	1	K	Allocentric	1	0	1	Addressee Superior	3	1.1687
79	34	1	L	Egocentric	0	1	1	Descriptions Equal	2	0.1687
79	34	1	M	Egocentric	0	1	1	Descriptions Equal	2	0.1687
79	34	1	N	Allocentric	1	0	1	Addressee Superior	3	1.1687
79	34	1	O	Egocentric	0	1	1	Descriptions Equal	2	0.1687
79	34	1	P	Allocentric	1	0	1	Addressee Superior	3	1.1687
79	34	1	Q	Egocentric	0	1	1	Descriptions Equal	2	0.1687
79	34	1	R	Egocentric	0	1	1	Descriptions Equal	2	0.1687
80	21	1	A	Allocentric	1	0	1	Addressee Superior	3	1.1687
80	21	1	B	Allocentric	1	0	1	Addressee Superior	3	1.1687
80	21	1	C	Egocentric	0	1	0	Personal Superior	1	-0.8313
80	21	1	D	Egocentric	0	1	0	Personal Superior	1	-0.8313
80	21	1	E	Egocentric	0	1	1	Descriptions Equal	2	0.1687
80	21	1	F	Egocentric	0	0	0	Descriptions Equal	2	0.1687
80	21	1	G	Egocentric	0	1	1	Descriptions Equal	2	0.1687
80	21	1	H	Allocentric	1	0	1	Addressee Superior	3	1.1687
80	21	1	I	Egocentric	0	0	0	Descriptions Equal	2	0.1687
80	21	1	J	Egocentric	0	0	1	Addressee Superior	3	1.1687
80	21	1	K	Allocentric	1	0	0	Descriptions Equal	2	0.1687
80	21	1	L	Egocentric	0	1	0	Personal Superior	1	-0.8313
80	21	1	M	Allocentric	1	1	1	Descriptions Equal	2	0.1687
80	21	1	N	Egocentric	0	1	1	Descriptions Equal	2	0.1687
80	21	1	O	Egocentric	0	0	0	Descriptions Equal	2	0.1687
80	21	1	P	Egocentric	0	1	1	Descriptions Equal	2	0.1687
80	21	1	Q	Allocentric	1	0	0	Descriptions Equal	2	0.1687
80	21	1	R	Egocentric	0	1	1	Descriptions Equal	2	0.1687
81	25	1	A	Egocentric	0	1	0	Personal Superior	1	-0.8313
81	25	1	B	Allocentric	1	1	0	Personal Superior	1	-0.8313
81	25	1	C	Egocentric	0	1	1	Descriptions Equal	2	0.1687
81	25	1	D	Allocentric	1	1	1	Descriptions Equal	2	0.1687
81	25	1	E	Egocentric	0	1	1	Descriptions Equal	2	0.1687
81	25	1	F	Egocentric	0	1	0	Personal Superior	1	-0.8313
81	25	1	G	Egocentric	0	1	1	Descriptions Equal	2	0.1687
81	25	1	H	Allocentric	1	0	1	Addressee Superior	3	1.1687
81	25	1	I	Egocentric	0	1	0	Personal Superior	1	-0.8313
81	25	1	J	Egocentric	0	1	1	Descriptions Equal	2	0.1687
81	25	1	K	Allocentric	1	1	0	Personal Superior	1	-0.8313
81	25	1	L	Egocentric	0	1	1	Descriptions Equal	2	0.1687
81	25	1	M	Egocentric	0	1	1	Descriptions Equal	2	0.1687
81	25	1	N	Egocentric	0	1	1	Descriptions Equal	2	0.1687
81	25	1	O	Allocentric	1	1	0	Personal Superior	1	-0.8313
81	25	1	P	Allocentric	1	1	0	Personal Superior	1	-0.8313
81	25	1	Q	Allocentric	1	0	1	Addressee Superior	3	1.1687
81	25	1	R	Egocentric	0	0	1	Addressee Superior	3	1.1687
82	22	1	A	Allocentric	1	1	1	Descriptions Equal	2	0.1687
82	22	1	B	Egocentric	0	1	0	Personal Superior	1	-0.8313
82	22	1	C	Egocentric	0	1	0	Personal Superior	1	-0.8313
82	22	1	D	Egocentric	0	1	0	Personal Superior	1	-0.8313
82	22	1	E	Egocentric	0	1	1	Descriptions Equal	2	0.1687
82	22	1	F	Egocentric	0	1	1	Descriptions Equal	2	0.1687
82	22	1	G	Allocentric	1	1	1	Descriptions Equal	2	0.1687
82	22	1	H	Egocentric	0	1	0	Personal Superior	1	-0.8313
82	22	1	I	Allocentric	1	0	1	Addressee Superior	3	1.1687
82	22	1	J	Egocentric	0	1	0	Personal Superior	1	-0.8313
82	22	1	K	Egocentric	0	1	0	Personal Superior	1	-0.8313
82	22	1	L	Egocentric	0	1	0	Personal Superior	1	-0.8313
82	22	1	M	Egocentric	0	1	1	Descriptions Equal	2	0.1687
82	22	1	N	Egocentric	0	1	1	Descriptions Equal	2	0.1687
82	22	1	O	Allocentric	1	0	1	Addressee Superior	3	1.1687
82	22	1	P	Egocentric	0	1	0	Personal Superior	1	-0.8313
82	22	1	Q	Egocentric	0	1	0	Personal Superior	1	-0.8313
82	22	1	R	Egocentric	0	1	1	Descriptions Equal	2	0.1687
83	19	0	A	Allocentric	1	0	1	Addressee Superior	3	1.1687
83	19	0	B	Egocentric	0	1	1	Descriptions Equal	2	0.1687
83	19	0	C	Egocentric	0	1	0	Personal Superior	1	-0.8313
83	19	0	D	Egocentric	0	1	0	Personal Superior	1	-0.8313
83	19	0	E	Egocentric	0	1	1	Descriptions Equal	2	0.1687
83	19	0	F	Egocentric	0	1	1	Descriptions Equal	2	0.1687
83	19	0	G	Egocentric	0	1	0	Personal Superior	1	-0.8313
83	19	0	H	Egocentric	0	1	1	Descriptions Equal	2	0.1687
83	19	0	I	Egocentric	0	1	0	Personal Superior	1	-0.8313
83	19	0	J	Egocentric	0	1	0	Personal Superior	1	-0.8313
83	19	0	K	Egocentric	0	1	0	Personal Superior	1	-0.8313
83	19	0	L	Egocentric	0	1	1	Descriptions Equal	2	0.1687
83	19	0	M	Egocentric	0	1	0	Personal Superior	1	-0.8313
83	19	0	N	Egocentric	0	1	1	Descriptions Equal	2	0.1687
83	19	0	O	Egocentric	0	1	0	Personal Superior	1	-0.8313
83	19	0	P	Egocentric	0	1	0	Personal Superior	1	-0.8313
83	19	0	Q	Egocentric	0	1	1	Descriptions Equal	2	0.1687
83	19	0	R	Egocentric	0	1	0	Personal Superior	1	-0.8313
84	19	0	A	Allocentric	1	1	1	Descriptions Equal	2	0.1687
84	19	0	B	Allocentric	1	1	1	Descriptions Equal	2	0.1687
84	19	0	C	Egocentric	0	0	1	Addressee Superior	3	1.1687
84	19	0	D	Egocentric	0	1	1	Descriptions Equal	2	0.1687
84	19	0	E	Allocentric	1	1	1	Descriptions Equal	2	0.1687
84	19	0	F	Egocentric	0	1	1	Descriptions Equal	2	0.1687
84	19	0	G	Egocentric	0	1	1	Descriptions Equal	2	0.1687
84	19	0	H	Egocentric	0	1	1	Descriptions Equal	2	0.1687
84	19	0	I	Egocentric	0	1	1	Descriptions Equal	2	0.1687
84	19	0	J	Allocentric	1	1	1	Descriptions Equal	2	0.1687
84	19	0	K	Egocentric	0	1	1	Descriptions Equal	2	0.1687
84	19	0	L	Egocentric	0	1	1	Descriptions Equal	2	0.1687
84	19	0	M	Allocentric	1	1	1	Descriptions Equal	2	0.1687
84	19	0	N	Egocentric	0	1	1	Descriptions Equal	2	0.1687
84	19	0	O	Allocentric	1	1	1	Descriptions Equal	2	0.1687
84	19	0	P	Allocentric	1	1	1	Descriptions Equal	2	0.1687
84	19	0	Q	Egocentric	0	1	1	Descriptions Equal	2	0.1687
84	19	0	R	Allocentric	1	1	1	Descriptions Equal	2	0.1687
85	18	1	A	Egocentric	0	1	0	Personal Superior	1	-0.8313
85	18	1	B	Egocentric	0	1	1	Descriptions Equal	2	0.1687
85	18	1	C	Allocentric	1	1	1	Descriptions Equal	2	0.1687
85	18	1	D	Egocentric	0	1	0	Personal Superior	1	-0.8313
85	18	1	E	Allocentric	1	1	0	Personal Superior	1	-0.8313
85	18	1	F	Egocentric	0	1	1	Descriptions Equal	2	0.1687
85	18	1	G	Allocentric	1	1	1	Descriptions Equal	2	0.1687
85	18	1	H	Egocentric	0	1	1	Descriptions Equal	2	0.1687
85	18	1	I	Egocentric	0	1	0	Personal Superior	1	-0.8313
85	18	1	J	Egocentric	0	1	1	Descriptions Equal	2	0.1687
85	18	1	K	Allocentric	1	1	1	Descriptions Equal	2	0.1687
85	18	1	L	Egocentric	0	1	1	Descriptions Equal	2	0.1687
85	18	1	M	Egocentric	0	1	1	Descriptions Equal	2	0.1687
85	18	1	N	Egocentric	0	1	1	Descriptions Equal	2	0.1687
85	18	1	O	Egocentric	0	1	1	Descriptions Equal	2	0.1687
85	18	1	P	Egocentric	0	1	1	Descriptions Equal	2	0.1687
85	18	1	Q	Egocentric	0	1	1	Descriptions Equal	2	0.1687
85	18	1	R	Egocentric	0	1	1	Descriptions Equal	2	0.1687
86	18	1	A	Egocentric	0	1	1	Descriptions Equal	2	0.1687
86	18	1	B	Egocentric	0	1	1	Descriptions Equal	2	0.1687
86	18	1	C	Egocentric	0	1	0	Personal Superior	1	-0.8313
86	18	1	D	Allocentric	1	1	1	Descriptions Equal	2	0.1687
86	18	1	E	Allocentric	1	1	1	Descriptions Equal	2	0.1687
86	18	1	F	Allocentric	1	1	0	Personal Superior	1	-0.8313
86	18	1	G	Egocentric	0	1	0	Personal Superior	1	-0.8313
86	18	1	H	Egocentric	0	1	1	Descriptions Equal	2	0.1687
86	18	1	I	Allocentric	1	1	1	Descriptions Equal	2	0.1687
86	18	1	J	Egocentric	0	1	0	Personal Superior	1	-0.8313
86	18	1	K	Allocentric	1	0	0	Descriptions Equal	2	0.1687
86	18	1	L	Allocentric	1	1	1	Descriptions Equal	2	0.1687
86	18	1	M	Allocentric	1	1	1	Descriptions Equal	2	0.1687
86	18	1	N	Allocentric	1	1	1	Descriptions Equal	2	0.1687
86	18	1	O	Allocentric	1	0	0	Descriptions Equal	2	0.1687
86	18	1	P	Egocentric	0	1	1	Descriptions Equal	2	0.1687
86	18	1	Q	Egocentric	0	0	1	Addressee Superior	3	1.1687
86	18	1	R	Egocentric	0	1	1	Descriptions Equal	2	0.1687
87	19	0	A	Egocentric	0	0	0	Descriptions Equal	2	0.1687
87	19	0	B	Egocentric	0	1	1	Descriptions Equal	2	0.1687
87	19	0	C	Allocentric	1	1	1	Descriptions Equal	2	0.1687
87	19	0	D	Egocentric	0	1	1	Descriptions Equal	2	0.1687
87	19	0	E	Allocentric	1	1	1	Descriptions Equal	2	0.1687
87	19	0	F	Allocentric	1	1	1	Descriptions Equal	2	0.1687
87	19	0	G	Egocentric	0	0	0	Descriptions Equal	2	0.1687
87	19	0	H	Egocentric	0	1	1	Descriptions Equal	2	0.1687
87	19	0	I	Egocentric	0	0	0	Descriptions Equal	2	0.1687
87	19	0	J	Egocentric	0	1	1	Descriptions Equal	2	0.1687
87	19	0	K	Egocentric	0	1	1	Descriptions Equal	2	0.1687
87	19	0	L	Allocentric	1	0	1	Addressee Superior	3	1.1687
87	19	0	M	Egocentric	0	1	1	Descriptions Equal	2	0.1687
87	19	0	N	Allocentric	1	1	1	Descriptions Equal	2	0.1687
87	19	0	O	Allocentric	1	0	0	Descriptions Equal	2	0.1687
87	19	0	P	Egocentric	0	1	1	Descriptions Equal	2	0.1687
87	19	0	Q	Egocentric	0	1	1	Descriptions Equal	2	0.1687
87	19	0	R	Allocentric	1	1	1	Descriptions Equal	2	0.1687
88	20	1	A	Egocentric	0	1	0	Personal Superior	1	-0.8313
88	20	1	B	Allocentric	1	1	1	Descriptions Equal	2	0.1687
88	20	1	C	Egocentric	0	1	1	Descriptions Equal	2	0.1687
88	20	1	D	Egocentric	0	1	1	Descriptions Equal	2	0.1687
88	20	1	E	Egocentric	0	1	1	Descriptions Equal	2	0.1687
88	20	1	F	Egocentric	0	0	0	Descriptions Equal	2	0.1687
88	20	1	G	Egocentric	0	1	0	Personal Superior	1	-0.8313
88	20	1	H	Egocentric	0	1	0	Personal Superior	1	-0.8313
88	20	1	I	Egocentric	0	1	0	Personal Superior	1	-0.8313
88	20	1	J	Egocentric	0	1	0	Personal Superior	1	-0.8313
88	20	1	K	Allocentric	1	1	1	Descriptions Equal	2	0.1687
88	20	1	L	Egocentric	0	1	0	Personal Superior	1	-0.8313
88	20	1	M	Egocentric	0	1	1	Descriptions Equal	2	0.1687
88	20	1	N	Egocentric	0	1	0	Personal Superior	1	-0.8313
88	20	1	O	Egocentric	0	1	0	Personal Superior	1	-0.8313
88	20	1	P	Egocentric	0	1	0	Personal Superior	1	-0.8313
88	20	1	Q	Allocentric	1	0	1	Addressee Superior	3	1.1687
88	20	1	R	Egocentric	0	1	1	Descriptions Equal	2	0.1687
89	19	0	A	Allocentric	1	1	1	Descriptions Equal	2	0.1687
89	19	0	B	Egocentric	0	1	1	Descriptions Equal	2	0.1687
89	19	0	C	Allocentric	1	1	0	Personal Superior	1	-0.8313
89	19	0	D	Egocentric	0	1	0	Personal Superior	1	-0.8313
89	19	0	E	Egocentric	0	1	1	Descriptions Equal	2	0.1687
89	19	0	F	Egocentric	0	1	1	Descriptions Equal	2	0.1687
89	19	0	G	Allocentric	1	0	1	Addressee Superior	3	1.1687
89	19	0	H	Allocentric	1	1	1	Descriptions Equal	2	0.1687
89	19	0	I	Egocentric	0	1	0	Personal Superior	1	-0.8313
89	19	0	J	Egocentric	0	1	1	Descriptions Equal	2	0.1687
89	19	0	K	Egocentric	0	1	1	Descriptions Equal	2	0.1687
89	19	0	L	Egocentric	0	1	1	Descriptions Equal	2	0.1687
89	19	0	M	Egocentric	0	1	0	Personal Superior	1	-0.8313
89	19	0	N	Egocentric	0	1	1	Descriptions Equal	2	0.1687
89	19	0	O	Egocentric	0	1	1	Descriptions Equal	2	0.1687
89	19	0	P	Egocentric	0	1	1	Descriptions Equal	2	0.1687
89	19	0	Q	Egocentric	0	1	1	Descriptions Equal	2	0.1687
89	19	0	R	Allocentric	1	1	1	Descriptions Equal	2	0.1687
90	35	0	A	Allocentric	1	1	1	Descriptions Equal	2	0.1687
90	35	0	B	Allocentric	1	1	1	Descriptions Equal	2	0.1687
90	35	0	C	Allocentric	1	1	1	Descriptions Equal	2	0.1687
90	35	0	D	Allocentric	1	1	1	Descriptions Equal	2	0.1687
90	35	0	E	Allocentric	1	1	1	Descriptions Equal	2	0.1687
90	35	0	F	Allocentric	1	1	0	Personal Superior	1	-0.8313
90	35	0	G	Allocentric	1	1	1	Descriptions Equal	2	0.1687
90	35	0	H	Allocentric	1	1	1	Descriptions Equal	2	0.1687
90	35	0	I	Allocentric	1	1	1	Descriptions Equal	2	0.1687
90	35	0	J	Allocentric	1	1	1	Descriptions Equal	2	0.1687
90	35	0	K	Allocentric	1	1	0	Personal Superior	1	-0.8313
90	35	0	L	Allocentric	1	1	1	Descriptions Equal	2	0.1687
90	35	0	M	Allocentric	1	1	1	Descriptions Equal	2	0.1687
90	35	0	N	Allocentric	1	1	1	Descriptions Equal	2	0.1687
90	35	0	O	Allocentric	1	1	0	Personal Superior	1	-0.8313
90	35	0	P	Allocentric	1	1	1	Descriptions Equal	2	0.1687
90	35	0	Q	Egocentric	0	1	1	Descriptions Equal	2	0.1687
90	35	0	R	Allocentric	1	1	1	Descriptions Equal	2	0.1687
91	19	0	A	Allocentric	1	1	0	Personal Superior	1	-0.8313
91	19	0	B	Allocentric	1	1	0	Personal Superior	1	-0.8313
91	19	0	C	Allocentric	1	1	0	Personal Superior	1	-0.8313
91	19	0	D	Allocentric	1	1	1	Descriptions Equal	2	0.1687
91	19	0	E	Allocentric	1	1	1	Descriptions Equal	2	0.1687
91	19	0	F	Allocentric	1	1	1	Descriptions Equal	2	0.1687
91	19	0	G	Allocentric	1	1	1	Descriptions Equal	2	0.1687
91	19	0	H	Allocentric	1	1	1	Descriptions Equal	2	0.1687
91	19	0	I	Allocentric	1	1	1	Descriptions Equal	2	0.1687
91	19	0	J	Allocentric	1	1	1	Descriptions Equal	2	0.1687
91	19	0	K	Allocentric	1	1	0	Personal Superior	1	-0.8313
91	19	0	L	Allocentric	1	1	1	Descriptions Equal	2	0.1687
91	19	0	M	Allocentric	1	1	1	Descriptions Equal	2	0.1687
91	19	0	N	Allocentric	1	1	1	Descriptions Equal	2	0.1687
91	19	0	O	Allocentric	1	1	1	Descriptions Equal	2	0.1687
91	19	0	P	Allocentric	1	1	1	Descriptions Equal	2	0.1687
91	19	0	Q	Allocentric	1	1	1	Descriptions Equal	2	0.1687
91	19	0	R	Allocentric	1	1	0	Personal Superior	1	-0.8313
92	26	0	A	Egocentric	0	1	1	Descriptions Equal	2	0.1687
92	26	0	B	Allocentric	1	1	1	Descriptions Equal	2	0.1687
92	26	0	C	Allocentric	1	1	1	Descriptions Equal	2	0.1687
92	26	0	D	Allocentric	1	1	1	Descriptions Equal	2	0.1687
92	26	0	E	Allocentric	1	1	1	Descriptions Equal	2	0.1687
92	26	0	F	Allocentric	1	0	1	Addressee Superior	3	1.1687
92	26	0	G	Allocentric	1	1	1	Descriptions Equal	2	0.1687
92	26	0	H	Allocentric	1	1	1	Descriptions Equal	2	0.1687
92	26	0	I	Egocentric	0	1	0	Personal Superior	1	-0.8313
92	26	0	J	Egocentric	0	1	0	Personal Superior	1	-0.8313
92	26	0	K	Egocentric	0	1	0	Personal Superior	1	-0.8313
92	26	0	L	Allocentric	1	1	1	Descriptions Equal	2	0.1687
92	26	0	M	Allocentric	1	1	1	Descriptions Equal	2	0.1687
92	26	0	N	Allocentric	1	1	1	Descriptions Equal	2	0.1687
92	26	0	O	Allocentric	1	1	1	Descriptions Equal	2	0.1687
92	26	0	P	Allocentric	1	1	1	Descriptions Equal	2	0.1687
92	26	0	Q	Allocentric	1	1	1	Descriptions Equal	2	0.1687
92	26	0	R	Allocentric	1	1	1	Descriptions Equal	2	0.1687
93	25	1	A	Egocentric	0	1	0	Personal Superior	1	-0.8313
93	25	1	B	Egocentric	0	1	1	Descriptions Equal	2	0.1687
93	25	1	C	Egocentric	0	1	1	Descriptions Equal	2	0.1687
93	25	1	D	Allocentric	1	1	1	Descriptions Equal	2	0.1687
93	25	1	E	Allocentric	1	1	1	Descriptions Equal	2	0.1687
93	25	1	F	Allocentric	1	1	1	Descriptions Equal	2	0.1687
93	25	1	G	Egocentric	0	1	0	Personal Superior	1	-0.8313
93	25	1	H	Allocentric	1	1	1	Descriptions Equal	2	0.1687
93	25	1	I	Allocentric	1	0	1	Addressee Superior	3	1.1687
93	25	1	J	Allocentric	1	1	1	Descriptions Equal	2	0.1687
93	25	1	K	Allocentric	1	0	1	Addressee Superior	3	1.1687
93	25	1	L	Egocentric	0	1	1	Descriptions Equal	2	0.1687
93	25	1	M	Egocentric	0	1	1	Descriptions Equal	2	0.1687
93	25	1	N	Egocentric	0	1	1	Descriptions Equal	2	0.1687
93	25	1	O	Egocentric	0	1	0	Personal Superior	1	-0.8313
93	25	1	P	Allocentric	1	0	1	Addressee Superior	3	1.1687
93	25	1	Q	Allocentric	1	1	1	Descriptions Equal	2	0.1687
93	25	1	R	Allocentric	1	1	1	Descriptions Equal	2	0.1687
94	27	0	A	Allocentric	1	1	1	Descriptions Equal	2	0.1687
94	27	0	B	Allocentric	1	1	1	Descriptions Equal	2	0.1687
94	27	0	C	Allocentric	1	1	1	Descriptions Equal	2	0.1687
94	27	0	D	Allocentric	1	1	1	Descriptions Equal	2	0.1687
94	27	0	E	Allocentric	1	1	1	Descriptions Equal	2	0.1687
94	27	0	F	Allocentric	1	0	1	Addressee Superior	3	1.1687
94	27	0	G	Egocentric	0	0	0	Descriptions Equal	2	0.1687
94	27	0	H	Allocentric	1	1	1	Descriptions Equal	2	0.1687
94	27	0	I	Allocentric	1	0	1	Addressee Superior	3	1.1687
94	27	0	J	Egocentric	0	1	1	Descriptions Equal	2	0.1687
94	27	0	K	Allocentric	1	1	1	Descriptions Equal	2	0.1687
94	27	0	L	Egocentric	0	1	1	Descriptions Equal	2	0.1687
94	27	0	M	Allocentric	1	0	1	Addressee Superior	3	1.1687
94	27	0	N	Allocentric	1	0	1	Addressee Superior	3	1.1687
94	27	0	O	Allocentric	1	0	1	Addressee Superior	3	1.1687
94	27	0	P	Egocentric	0	0	0	Descriptions Equal	2	0.1687
94	27	0	Q	Allocentric	1	0	1	Addressee Superior	3	1.1687
94	27	0	R	Allocentric	1	0	1	Addressee Superior	3	1.1687
95	21	0	A	Allocentric	1	0	1	Addressee Superior	3	1.1687
95	21	0	B	Allocentric	1	1	1	Descriptions Equal	2	0.1687
95	21	0	C	Allocentric	1	0	1	Addressee Superior	3	1.1687
95	21	0	D	Allocentric	1	0	1	Addressee Superior	3	1.1687
95	21	0	E	Allocentric	1	1	1	Descriptions Equal	2	0.1687
95	21	0	F	Egocentric	0	0	1	Addressee Superior	3	1.1687
95	21	0	G	Egocentric	0	1	1	Descriptions Equal	2	0.1687
95	21	0	H	Egocentric	0	1	1	Descriptions Equal	2	0.1687
95	21	0	I	Egocentric	0	1	1	Descriptions Equal	2	0.1687
95	21	0	J	Egocentric	0	1	1	Descriptions Equal	2	0.1687
95	21	0	K	Allocentric	1	1	1	Descriptions Equal	2	0.1687
95	21	0	L	Egocentric	0	1	1	Descriptions Equal	2	0.1687
95	21	0	M	Egocentric	0	1	1	Descriptions Equal	2	0.1687
95	21	0	N	Egocentric	0	1	1	Descriptions Equal	2	0.1687
95	21	0	O	Allocentric	1	1	1	Descriptions Equal	2	0.1687
95	21	0	P	Egocentric	0	1	1	Descriptions Equal	2	0.1687
95	21	0	Q	Egocentric	0	1	1	Descriptions Equal	2	0.1687
95	21	0	R	Egocentric	0	1	0	Personal Superior	1	-0.8313
96	21	0	A	Allocentric	1	1	0	Personal Superior	1	-0.8313
96	21	0	B	Allocentric	1	1	1	Descriptions Equal	2	0.1687
96	21	0	C	Allocentric	1	1	1	Descriptions Equal	2	0.1687
96	21	0	D	Allocentric	1	1	1	Descriptions Equal	2	0.1687
96	21	0	E	Allocentric	1	1	1	Descriptions Equal	2	0.1687
96	21	0	F	Allocentric	1	1	1	Descriptions Equal	2	0.1687
96	21	0	G	Allocentric	1	1	1	Descriptions Equal	2	0.1687
96	21	0	H	Allocentric	1	1	0	Personal Superior	1	-0.8313
96	21	0	I	Allocentric	1	1	1	Descriptions Equal	2	0.1687
96	21	0	J	Allocentric	1	1	1	Descriptions Equal	2	0.1687
96	21	0	K	Allocentric	1	1	1	Descriptions Equal	2	0.1687
96	21	0	L	Allocentric	1	1	1	Descriptions Equal	2	0.1687
96	21	0	M	Allocentric	1	1	1	Descriptions Equal	2	0.1687
96	21	0	N	Allocentric	1	1	1	Descriptions Equal	2	0.1687
96	21	0	O	Allocentric	1	1	1	Descriptions Equal	2	0.1687
96	21	0	P	Allocentric	1	1	1	Descriptions Equal	2	0.1687
96	21	0	Q	Allocentric	1	1	1	Descriptions Equal	2	0.1687
96	21	0	R	Allocentric	1	1	1	Descriptions Equal	2	0.1687
97	18	0	A	Egocentric	0	1	0	Personal Superior	1	-0.8313
97	18	0	B	Egocentric	0	1	1	Descriptions Equal	2	0.1687
97	18	0	C	Egocentric	0	1	0	Personal Superior	1	-0.8313
97	18	0	D	Allocentric	1	1	0	Personal Superior	1	-0.8313
97	18	0	E	Allocentric	1	1	0	Personal Superior	1	-0.8313
97	18	0	F	Egocentric	0	1	1	Descriptions Equal	2	0.1687
97	18	0	G	Egocentric	0	1	0	Personal Superior	1	-0.8313
97	18	0	H	Allocentric	1	1	1	Descriptions Equal	2	0.1687
97	18	0	I	Allocentric	1	1	0	Personal Superior	1	-0.8313
97	18	0	J	Allocentric	1	1	1	Descriptions Equal	2	0.1687
97	18	0	K	Egocentric	0	1	1	Descriptions Equal	2	0.1687
97	18	0	L	Egocentric	0	1	1	Descriptions Equal	2	0.1687
97	18	0	M	Allocentric	1	1	0	Personal Superior	1	-0.8313
97	18	0	N	Allocentric	1	1	1	Descriptions Equal	2	0.1687
97	18	0	O	Allocentric	1	1	1	Descriptions Equal	2	0.1687
97	18	0	P	Allocentric	1	1	1	Descriptions Equal	2	0.1687
97	18	0	Q	Allocentric	1	1	0	Personal Superior	1	-0.8313
97	18	0	R	Egocentric	0	1	0	Personal Superior	1	-0.8313
98	20	0	A	Allocentric	1	0	1	Addressee Superior	3	1.1687
98	20	0	B	Allocentric	1	1	1	Descriptions Equal	2	0.1687
98	20	0	C	Allocentric	1	1	1	Descriptions Equal	2	0.1687
98	20	0	D	Egocentric	0	1	0	Personal Superior	1	-0.8313
98	20	0	E	Egocentric	0	1	0	Personal Superior	1	-0.8313
98	20	0	F	Allocentric	1	1	1	Descriptions Equal	2	0.1687
98	20	0	G	Egocentric	0	1	1	Descriptions Equal	2	0.1687
98	20	0	H	Allocentric	1	1	1	Descriptions Equal	2	0.1687
98	20	0	I	Egocentric	0	1	0	Personal Superior	1	-0.8313
98	20	0	J	Egocentric	0	1	0	Personal Superior	1	-0.8313
98	20	0	K	Allocentric	1	1	1	Descriptions Equal	2	0.1687
98	20	0	L	Allocentric	1	1	1	Descriptions Equal	2	0.1687
98	20	0	M	Egocentric	0	1	0	Personal Superior	1	-0.8313
98	20	0	N	Egocentric	0	1	0	Personal Superior	1	-0.8313
98	20	0	O	Egocentric	0	1	1	Descriptions Equal	2	0.1687
98	20	0	P	Allocentric	1	0	1	Addressee Superior	3	1.1687
98	20	0	Q	Allocentric	1	0	1	Addressee Superior	3	1.1687
98	20	0	R	Allocentric	1	1	1	Descriptions Equal	2	0.1687
99	18	1	A	Egocentric	0	1	0	Personal Superior	1	-0.8313
99	18	1	B	Egocentric	0	1	1	Descriptions Equal	2	0.1687
99	18	1	C	Egocentric	0	1	0	Personal Superior	1	-0.8313
99	18	1	D	Egocentric	0	1	0	Personal Superior	1	-0.8313
99	18	1	E	Egocentric	0	1	1	Descriptions Equal	2	0.1687
99	18	1	F	Egocentric	0	1	1	Descriptions Equal	2	0.1687
99	18	1	G	Egocentric	0	1	1	Descriptions Equal	2	0.1687
99	18	1	H	Egocentric	0	1	1	Descriptions Equal	2	0.1687
99	18	1	I	Egocentric	0	0	0	Descriptions Equal	2	0.1687
99	18	1	J	Egocentric	0	1	0	Personal Superior	1	-0.8313
99	18	1	K	Egocentric	0	1	0	Personal Superior	1	-0.8313
99	18	1	L	Egocentric	0	1	0	Personal Superior	1	-0.8313
99	18	1	M	Egocentric	0	1	0	Personal Superior	1	-0.8313
99	18	1	N	Egocentric	0	1	1	Descriptions Equal	2	0.1687
99	18	1	O	Egocentric	0	1	1	Descriptions Equal	2	0.1687
99	18	1	P	Egocentric	0	1	1	Descriptions Equal	2	0.1687
99	18	1	Q	Egocentric	0	1	0	Personal Superior	1	-0.8313
99	18	1	R	Egocentric	0	1	0	Personal Superior	1	-0.8313
100	19	0	A	Egocentric	0	1	1	Descriptions Equal	2	0.1687
100	19	0	B	Allocentric	1	1	1	Descriptions Equal	2	0.1687
100	19	0	C	Egocentric	0	1	1	Descriptions Equal	2	0.1687
100	19	0	D	Egocentric	0	1	1	Descriptions Equal	2	0.1687
100	19	0	E	Egocentric	0	1	0	Personal Superior	1	-0.8313
100	19	0	F	Allocentric	1	1	1	Descriptions Equal	2	0.1687
100	19	0	G	Egocentric	0	1	0	Personal Superior	1	-0.8313
100	19	0	H	Egocentric	0	1	1	Descriptions Equal	2	0.1687
100	19	0	I	Allocentric	1	0	1	Addressee Superior	3	1.1687
100	19	0	J	Allocentric	1	1	1	Descriptions Equal	2	0.1687
100	19	0	K	Allocentric	1	1	1	Descriptions Equal	2	0.1687
100	19	0	L	Egocentric	0	1	1	Descriptions Equal	2	0.1687
100	19	0	M	Egocentric	0	1	0	Personal Superior	1	-0.8313
100	19	0	N	Allocentric	1	1	1	Descriptions Equal	2	0.1687
100	19	0	O	Egocentric	0	1	1	Descriptions Equal	2	0.1687
100	19	0	P	Allocentric	1	1	1	Descriptions Equal	2	0.1687
100	19	0	Q	Egocentric	0	1	1	Descriptions Equal	2	0.1687
100	19	0	R	Allocentric	1	1	1	Descriptions Equal	2	0.1687
101	22	1	A	Egocentric	0	1	0	Personal Superior	1	-0.8313
101	22	1	B	Egocentric	0	1	1	Descriptions Equal	2	0.1687
101	22	1	C	Egocentric	0	1	0	Personal Superior	1	-0.8313
101	22	1	D	Egocentric	0	1	1	Descriptions Equal	2	0.1687
101	22	1	E	Egocentric	0	1	1	Descriptions Equal	2	0.1687
101	22	1	F	Egocentric	0	1	0	Personal Superior	1	-0.8313
101	22	1	G	Egocentric	0	1	0	Personal Superior	1	-0.8313
101	22	1	H	Egocentric	0	1	1	Descriptions Equal	2	0.1687
101	22	1	I	Egocentric	0	1	0	Personal Superior	1	-0.8313
101	22	1	J	Egocentric	0	1	1	Descriptions Equal	2	0.1687
101	22	1	K	Egocentric	0	1	0	Personal Superior	1	-0.8313
101	22	1	L	Egocentric	0	1	1	Descriptions Equal	2	0.1687
101	22	1	M	Egocentric	0	1	1	Descriptions Equal	2	0.1687
101	22	1	N	Egocentric	0	1	1	Descriptions Equal	2	0.1687
101	22	1	O	Egocentric	0	1	0	Personal Superior	1	-0.8313
101	22	1	P	Egocentric	0	1	0	Personal Superior	1	-0.8313
101	22	1	Q	Egocentric	0	1	1	Descriptions Equal	2	0.1687
101	22	1	R	Egocentric	0	1	0	Personal Superior	1	-0.8313
102	24	0	A	Egocentric	0	1	0	Personal Superior	1	-0.8313
102	24	0	B	Egocentric	0	1	1	Descriptions Equal	2	0.1687
102	24	0	C	Allocentric	1	1	1	Descriptions Equal	2	0.1687
102	24	0	D	Egocentric	0	1	1	Descriptions Equal	2	0.1687
102	24	0	E	Allocentric	1	0	1	Addressee Superior	3	1.1687
102	24	0	F	Egocentric	0	1	1	Descriptions Equal	2	0.1687
102	24	0	G	Egocentric	0	0	0	Descriptions Equal	2	0.1687
102	24	0	H	Egocentric	0	1	0	Personal Superior	1	-0.8313
102	24	0	I	Egocentric	0	1	0	Personal Superior	1	-0.8313
102	24	0	J	Egocentric	0	1	1	Descriptions Equal	2	0.1687
102	24	0	K	Egocentric	0	1	1	Descriptions Equal	2	0.1687
102	24	0	L	Allocentric	1	1	1	Descriptions Equal	2	0.1687
102	24	0	M	Egocentric	0	1	0	Personal Superior	1	-0.8313
102	24	0	N	Egocentric	0	1	1	Descriptions Equal	2	0.1687
102	24	0	O	Egocentric	0	1	0	Personal Superior	1	-0.8313
102	24	0	P	Allocentric	1	1	1	Descriptions Equal	2	0.1687
102	24	0	Q	Egocentric	0	0	1	Addressee Superior	3	1.1687
102	24	0	R	Egocentric	0	1	1	Descriptions Equal	2	0.1687
103	71	0	A	Egocentric	0	1	1	Descriptions Equal	2	0.1687
103	71	0	B	Egocentric	0	1	1	Descriptions Equal	2	0.1687
103	71	0	C	Egocentric	0	1	0	Personal Superior	1	-0.8313
103	71	0	D	Egocentric	0	1	0	Personal Superior	1	-0.8313
103	71	0	E	Allocentric	1	1	1	Descriptions Equal	2	0.1687
103	71	0	F	Allocentric	1	1	1	Descriptions Equal	2	0.1687
103	71	0	G	Egocentric	0	1	0	Personal Superior	1	-0.8313
103	71	0	H	Egocentric	0	1	1	Descriptions Equal	2	0.1687
103	71	0	I	Egocentric	0	1	1	Descriptions Equal	2	0.1687
103	71	0	J	Egocentric	0	1	0	Personal Superior	1	-0.8313
103	71	0	K	Egocentric	0	1	0	Personal Superior	1	-0.8313
103	71	0	L	Allocentric	1	1	1	Descriptions Equal	2	0.1687
103	71	0	M	Egocentric	0	1	1	Descriptions Equal	2	0.1687
103	71	0	N	Egocentric	0	1	1	Descriptions Equal	2	0.1687
103	71	0	O	Egocentric	0	1	1	Descriptions Equal	2	0.1687
103	71	0	P	Egocentric	0	1	1	Descriptions Equal	2	0.1687
103	71	0	Q	Egocentric	0	1	1	Descriptions Equal	2	0.1687
103	71	0	R	Egocentric	0	1	1	Descriptions Equal	2	0.1687
104	67	0	A	Egocentric	0	0	1	Addressee Superior	3	1.1687
104	67	0	B	Egocentric	0	0	0	Descriptions Equal	2	0.1687
104	67	0	C	Egocentric	0	0	1	Addressee Superior	3	1.1687
104	67	0	D	Allocentric	1	1	0	Personal Superior	1	-0.8313
104	67	0	E	Allocentric	1	0	0	Descriptions Equal	2	0.1687
104	67	0	F	Egocentric	0	0	0	Descriptions Equal	2	0.1687
104	67	0	G	Egocentric	0	0	1	Addressee Superior	3	1.1687
104	67	0	H	Egocentric	0	0	0	Descriptions Equal	2	0.1687
104	67	0	I	Egocentric	0	0	0	Descriptions Equal	2	0.1687
104	67	0	J	Allocentric	1	0	0	Descriptions Equal	2	0.1687
104	67	0	K	Egocentric	0	0	0	Descriptions Equal	2	0.1687
104	67	0	L	Egocentric	0	0	0	Descriptions Equal	2	0.1687
104	67	0	M	Egocentric	0	0	0	Descriptions Equal	2	0.1687
104	67	0	N	Egocentric	0	0	0	Descriptions Equal	2	0.1687
104	67	0	O	Egocentric	0	0	0	Descriptions Equal	2	0.1687
104	67	0	P	Egocentric	0	0	0	Descriptions Equal	2	0.1687
104	67	0	Q	Egocentric	0	0	0	Descriptions Equal	2	0.1687
104	67	0	R	Egocentric	0	0	1	Addressee Superior	3	1.1687
105	71	1	A	Egocentric	0	1	1	Descriptions Equal	2	0.1687
105	71	1	B	Egocentric	0	1	1	Descriptions Equal	2	0.1687
105	71	1	C	Egocentric	0	1	1	Descriptions Equal	2	0.1687
105	71	1	D	Egocentric	0	1	0	Personal Superior	1	-0.8313
105	71	1	E	Egocentric	0	1	0	Personal Superior	1	-0.8313
105	71	1	F	Egocentric	0	1	0	Personal Superior	1	-0.8313
105	71	1	G	Egocentric	0	1	0	Personal Superior	1	-0.8313
105	71	1	H	Egocentric	0	1	0	Personal Superior	1	-0.8313
105	71	1	I	Egocentric	0	1	0	Personal Superior	1	-0.8313
105	71	1	J	Egocentric	0	1	0	Personal Superior	1	-0.8313
105	71	1	K	Egocentric	0	1	0	Personal Superior	1	-0.8313
105	71	1	L	Egocentric	0	1	1	Descriptions Equal	2	0.1687
105	71	1	M	Egocentric	0	1	1	Descriptions Equal	2	0.1687
105	71	1	N	Egocentric	0	1	1	Descriptions Equal	2	0.1687
105	71	1	O	Egocentric	0	1	0	Personal Superior	1	-0.8313
105	71	1	P	Egocentric	0	1	1	Descriptions Equal	2	0.1687
105	71	1	Q	Egocentric	0	1	0	Personal Superior	1	-0.8313
105	71	1	R	Egocentric	0	1	1	Descriptions Equal	2	0.1687
106	58	0	A	Allocentric	1	1	1	Descriptions Equal	2	0.1687
106	58	0	B	Egocentric	0	1	1	Descriptions Equal	2	0.1687
106	58	0	C	Egocentric	0	1	0	Personal Superior	1	-0.8313
106	58	0	D	Egocentric	0	1	1	Descriptions Equal	2	0.1687
106	58	0	E	Egocentric	0	1	0	Personal Superior	1	-0.8313
106	58	0	F	Egocentric	0	1	1	Descriptions Equal	2	0.1687
106	58	0	G	Egocentric	0	1	0	Personal Superior	1	-0.8313
106	58	0	H	Egocentric	0	1	1	Descriptions Equal	2	0.1687
106	58	0	I	Egocentric	0	1	1	Descriptions Equal	2	0.1687
106	58	0	J	Allocentric	1	1	1	Descriptions Equal	2	0.1687
106	58	0	K	Egocentric	0	1	1	Descriptions Equal	2	0.1687
106	58	0	L	Egocentric	0	1	1	Descriptions Equal	2	0.1687
106	58	0	M	Egocentric	0	1	1	Descriptions Equal	2	0.1687
106	58	0	N	Egocentric	0	1	1	Descriptions Equal	2	0.1687
106	58	0	O	Egocentric	0	1	1	Descriptions Equal	2	0.1687
106	58	0	P	Egocentric	0	1	0	Personal Superior	1	-0.8313
106	58	0	Q	Allocentric	1	1	1	Descriptions Equal	2	0.1687
106	58	0	R	Egocentric	0	1	1	Descriptions Equal	2	0.1687
107	65	1	A	Egocentric	0	1	1	Descriptions Equal	2	0.1687
107	65	1	B	Allocentric	1	1	1	Descriptions Equal	2	0.1687
107	65	1	C	Egocentric	0	1	0	Personal Superior	1	-0.8313
107	65	1	D	Egocentric	0	1	1	Descriptions Equal	2	0.1687
107	65	1	E	Egocentric	0	1	1	Descriptions Equal	2	0.1687
107	65	1	F	Egocentric	0	1	1	Descriptions Equal	2	0.1687
107	65	1	G	Egocentric	0	1	0	Personal Superior	1	-0.8313
107	65	1	H	Egocentric	0	1	1	Descriptions Equal	2	0.1687
107	65	1	I	Egocentric	0	1	0	Personal Superior	1	-0.8313
107	65	1	J	Egocentric	0	1	1	Descriptions Equal	2	0.1687
107	65	1	K	Egocentric	0	1	0	Personal Superior	1	-0.8313
107	65	1	L	Egocentric	0	1	1	Descriptions Equal	2	0.1687
107	65	1	M	Allocentric	1	1	1	Descriptions Equal	2	0.1687
107	65	1	N	Egocentric	0	1	1	Descriptions Equal	2	0.1687
107	65	1	O	Egocentric	0	1	1	Descriptions Equal	2	0.1687
107	65	1	P	Egocentric	0	1	0	Personal Superior	1	-0.8313
107	65	1	Q	Egocentric	0	1	1	Descriptions Equal	2	0.1687
107	65	1	R	Egocentric	0	1	1	Descriptions Equal	2	0.1687
108	62	0	A	Allocentric	1	1	1	Descriptions Equal	2	0.1687
108	62	0	B	Egocentric	0	1	1	Descriptions Equal	2	0.1687
108	62	0	C	Allocentric	1	0	0	Descriptions Equal	2	0.1687
108	62	0	D	Egocentric	0	1	1	Descriptions Equal	2	0.1687
108	62	0	E	Egocentric	0	1	1	Descriptions Equal	2	0.1687
108	62	0	F	Egocentric	0	1	0	Personal Superior	1	-0.8313
108	62	0	G	Allocentric	1	0	1	Addressee Superior	3	1.1687
108	62	0	H	Egocentric	0	1	1	Descriptions Equal	2	0.1687
108	62	0	I	Egocentric	0	1	0	Personal Superior	1	-0.8313
108	62	0	J	Egocentric	0	1	1	Descriptions Equal	2	0.1687
108	62	0	K	Egocentric	0	0	0	Descriptions Equal	2	0.1687
108	62	0	L	Allocentric	1	0	1	Addressee Superior	3	1.1687
108	62	0	M	Egocentric	0	1	1	Descriptions Equal	2	0.1687
108	62	0	N	Egocentric	0	1	1	Descriptions Equal	2	0.1687
108	62	0	O	Allocentric	1	0	1	Addressee Superior	3	1.1687
108	62	0	P	Egocentric	0	0	1	Addressee Superior	3	1.1687
108	62	0	Q	Egocentric	0	1	1	Descriptions Equal	2	0.1687
108	62	0	R	Egocentric	0	1	1	Descriptions Equal	2	0.1687
109	68	1	A	Egocentric	0	1	0	Personal Superior	1	-0.8313
109	68	1	B	Egocentric	0	1	1	Descriptions Equal	2	0.1687
109	68	1	C	Allocentric	1	0	0	Descriptions Equal	2	0.1687
109	68	1	D	Allocentric	1	0	1	Addressee Superior	3	1.1687
109	68	1	E	Egocentric	0	0	0	Descriptions Equal	2	0.1687
109	68	1	F	Egocentric	0	0	0	Descriptions Equal	2	0.1687
109	68	1	G	Allocentric	1	0	0	Descriptions Equal	2	0.1687
109	68	1	H	Egocentric	0	0	0	Descriptions Equal	2	0.1687
109	68	1	I	Egocentric	0	0	0	Descriptions Equal	2	0.1687
109	68	1	J	Allocentric	1	0	1	Addressee Superior	3	1.1687
109	68	1	K	Egocentric	0	1	0	Personal Superior	1	-0.8313
109	68	1	L	Egocentric	0	0	0	Descriptions Equal	2	0.1687
109	68	1	M	Allocentric	1	0	1	Addressee Superior	3	1.1687
109	68	1	N	Egocentric	0	1	0	Personal Superior	1	-0.8313
109	68	1	O	Allocentric	1	1	1	Descriptions Equal	2	0.1687
109	68	1	P	Egocentric	0	0	0	Descriptions Equal	2	0.1687
109	68	1	Q	Egocentric	0	1	0	Personal Superior	1	-0.8313
109	68	1	R	Egocentric	0	0	0	Descriptions Equal	2	0.1687
110	62	0	A	Egocentric	0	1	0	Personal Superior	1	-0.8313
110	62	0	B	Egocentric	0	1	1	Descriptions Equal	2	0.1687
110	62	0	C	Egocentric	0	1	0	Personal Superior	1	-0.8313
110	62	0	D	Egocentric	0	1	0	Personal Superior	1	-0.8313
110	62	0	E	Egocentric	0	1	0	Personal Superior	1	-0.8313
110	62	0	F	Egocentric	0	1	1	Descriptions Equal	2	0.1687
110	62	0	G	Egocentric	0	0	0	Descriptions Equal	2	0.1687
110	62	0	H	Allocentric	1	1	1	Descriptions Equal	2	0.1687
110	62	0	I	Egocentric	0	1	0	Personal Superior	1	-0.8313
110	62	0	J	Egocentric	0	1	0	Personal Superior	1	-0.8313
110	62	0	K	Egocentric	0	1	0	Personal Superior	1	-0.8313
110	62	0	L	Egocentric	0	1	1	Descriptions Equal	2	0.1687
110	62	0	M	Allocentric	1	1	1	Descriptions Equal	2	0.1687
110	62	0	N	Allocentric	1	1	1	Descriptions Equal	2	0.1687
110	62	0	O	Egocentric	0	1	1	Descriptions Equal	2	0.1687
110	62	0	P	Allocentric	1	1	1	Descriptions Equal	2	0.1687
110	62	0	Q	Egocentric	0	1	1	Descriptions Equal	2	0.1687
110	62	0	R	Egocentric	0	1	1	Descriptions Equal	2	0.1687
111	69	0	A	Allocentric	1	1	1	Descriptions Equal	2	0.1687
111	69	0	B	Egocentric	0	1	0	Personal Superior	1	-0.8313
111	69	0	C	Egocentric	0	1	0	Personal Superior	1	-0.8313
111	69	0	D	Allocentric	1	1	1	Descriptions Equal	2	0.1687
111	69	0	E	Egocentric	0	1	1	Descriptions Equal	2	0.1687
111	69	0	F	Egocentric	0	1	0	Personal Superior	1	-0.8313
111	69	0	G	Egocentric	0	1	0	Personal Superior	1	-0.8313
111	69	0	H	Egocentric	0	1	1	Descriptions Equal	2	0.1687
111	69	0	I	Egocentric	0	1	0	Personal Superior	1	-0.8313
111	69	0	J	Allocentric	1	0	1	Addressee Superior	3	1.1687
111	69	0	K	Allocentric	1	1	1	Descriptions Equal	2	0.1687
111	69	0	L	Egocentric	0	1	1	Descriptions Equal	2	0.1687
111	69	0	M	Allocentric	1	1	1	Descriptions Equal	2	0.1687
111	69	0	N	Egocentric	0	1	1	Descriptions Equal	2	0.1687
111	69	0	O	Egocentric	0	1	0	Personal Superior	1	-0.8313
111	69	0	P	Allocentric	1	1	1	Descriptions Equal	2	0.1687
111	69	0	Q	Allocentric	1	1	1	Descriptions Equal	2	0.1687
111	69	0	R	Allocentric	1	1	1	Descriptions Equal	2	0.1687
112	57	0	A	Egocentric	0	1	0	Personal Superior	1	-0.8313
[truncated: 17 more rows]
